# Supplementary material for: 3-Methyl­butyl 2-(5-iodo-3-methyl­sulfinyl-1-benzofuran-2-yl)acetate
Source: Acta Crystallogr Sect E Struct Rep Online. 2009 Mar 31;65(Pt 4):o924. doi: 10.1107/S1600536809011210 (PMC2969007; doi:10.1107/S1600536809011210)
Supplement: Supplementary file 2 [file e-65-0o924-Isup2.hkl]

# 
# h,k,l, Fc-squared, Fo-squared, sigma(Fo-squared) and status flag 
# 
data_I
_shelx_title ' 08ZSS IN P2(1)/N' 
_shelx_refln_list_code          4 
_shelx_F_calc_maximum      381.64 
_exptl_crystal_F_000       864.00 
_reflns_d_resolution_high  0.8107 
 
loop_ 
 _symmetry_equiv_pos_as_xyz 
 'x, y, z' 
 '-x+1/2, y+1/2, -z+1/2' 
 '-x, -y, -z' 
 'x-1/2, -y-1/2, z-1/2' 
 
_cell_length_a    10.6726 
_cell_length_b    15.4230 
_cell_length_c    10.7343 
_cell_angle_alpha  90.000 
_cell_angle_beta  102.334 
_cell_angle_gamma  90.000 
 
_shelx_F_squared_multiplier     1.000 
 
loop_ 
 _refln_index_h 
 _refln_index_k 
 _refln_index_l 
 _refln_F_squared_calc 
 _refln_F_squared_meas 
 _refln_F_squared_sigma 
 _refln_observed_status 
   2   0   0    17530.65    17090.37    499.15 o 
   4   0   0    19271.73    19472.56    450.40 o 
   6   0   0      842.39      721.29     19.30 o 
   8   0   0    12668.49    12409.35    434.25 o 
  10   0   0      835.17      932.15     36.22 o 
  12   0   0      603.73      704.97     32.88 o 
   1   1   0     1990.18     1987.15     47.23 o 
   2   1   0     1888.90     2141.32     40.37 o 
   3   1   0     5081.05     5127.61     85.92 o 
   4   1   0     3752.71     4183.58     72.32 o 
   5   1   0    15782.51    16615.78    270.86 o 
   6   1   0      689.26      811.52     19.50 o 
   7   1   0     5559.15     5449.33     96.56 o 
   8   1   0      427.41      441.61     14.86 o 
   9   1   0     2805.54     2876.63     57.11 o 
  10   1   0     1717.59     1592.17     47.05 o 
  11   1   0      551.86      558.46     26.82 o 
  12   1   0     1377.73     1435.39     40.38 o 
   0   2   0      413.08      400.56     17.09 o 
   1   2   0     1214.70     1291.20     21.84 o 
   2   2   0        3.56       26.05      7.10 o 
   3   2   0      553.94      520.56     14.80 o 
   4   2   0      166.88      157.67      7.08 o 
   5   2   0     5531.47     5791.98     99.81 o 
   6   2   0        2.26       11.17      4.05 o 
   7   2   0     7127.19     6981.27    120.61 o 
   8   2   0     1228.33     1252.49     35.45 o 
   9   2   0     5085.81     5044.46     92.72 o 
  10   2   0      550.83      553.60     18.84 o 
  11   2   0     1676.04     1691.85     40.41 o 
  12   2   0        5.13       49.42     13.97 o 
   1   3   0    30828.43    30059.25    899.35 o 
   2   3   0        1.32       15.48      3.20 o 
   3   3   0    27770.07    28098.16    541.84 o 
   4   3   0      141.94      132.63      7.02 o 
   5   3   0    10865.19    10305.24    185.64 o 
   6   3   0      931.77      948.30     22.46 o 
   7   3   0     6895.02     7063.08    122.25 o 
   8   3   0      278.36      318.09     12.85 o 
   9   3   0      746.51      749.44     22.02 o 
  10   3   0      260.58      319.58     14.29 o 
  11   3   0      127.50      162.29     12.68 o 
  12   3   0      137.43      176.38     21.19 o 
   0   4   0    77017.88    76307.24   2068.88 o 
   1   4   0     7578.93     7872.74    155.45 o 
   2   4   0    30218.11    29906.40    448.33 o 
   3   4   0      397.44      463.31     14.13 o 
   4   4   0    10609.10    10433.46    206.51 o 
   5   4   0     2243.24     2441.53     87.07 o 
   6   4   0     7348.38     7155.71    146.58 o 
   7   4   0     4466.56     4449.23     87.82 o 
   8   4   0     5766.70     5779.59    111.87 o 
   9   4   0      223.89      226.70     11.77 o 
  10   4   0     2856.85     2704.64     61.03 o 
  11   4   0        3.30       16.19      9.29 o 
  12   4   0      356.02      395.06     29.70 o 
   1   5   0     6165.90     6025.55    159.65 o 
   2   5   0     3091.47     3178.89     51.67 o 
   3   5   0     1909.74     1762.81     31.19 o 
   4   5   0     7191.16     7559.41    131.49 o 
   5   5   0     2376.42     2475.54     56.31 o 
   6   5   0     2162.99     2259.50     53.41 o 
   7   5   0     2455.16     2419.69     57.72 o 
   8   5   0     1738.01     1753.04     41.68 o 
   9   5   0     1024.33     1035.94     29.28 o 
  10   5   0     1824.79     1669.56     54.31 o 
  11   5   0      349.26      368.40     28.10 o 
   0   6   0    20994.43    22362.45    613.23 o 
   1   6   0     6116.77     6363.31    135.60 o 
   2   6   0     3407.08     3413.14     72.41 o 
   3   6   0        6.23       60.55      4.92 o 
   4   6   0       55.95      105.51      5.66 o 
   5   6   0      584.51      575.54     29.92 o 
   6   6   0      475.01      483.05     17.98 o 
   7   6   0      421.04      418.50     17.25 o 
   8   6   0     2352.61     2236.29     55.99 o 
   9   6   0     2854.75     2840.73     62.68 o 
  10   6   0      110.22      152.15     11.89 o 
  12   6   0        0.12       55.06     27.16 o 
   1   7   0    21011.86    21833.73    424.55 o 
   2   7   0       87.66       87.76      7.38 o 
   3   7   0    14433.88    14612.27    310.16 o 
   4   7   0       50.55      116.00      9.20 o 
   5   7   0     5531.35     5355.46     87.31 o 
   6   7   0     1735.71     1778.53     45.15 o 
   7   7   0     5617.06     5557.61    119.55 o 
   8   7   0      393.49      400.99     17.95 o 
   9   7   0     3328.33     3335.22     71.93 o 
  10   7   0      224.44      227.78     17.85 o 
   0   8   0     9564.24    10643.40    300.17 o 
   1   8   0        0.51       28.37      5.93 o 
   2   8   0    16554.21    16839.84    330.77 o 
   3   8   0      242.69      255.41     14.41 o 
   4   8   0    10506.07    10287.75    160.60 o 
   5   8   0     2816.86     2728.82     48.51 o 
   6   8   0     7128.31     6573.00    106.78 o 
   7   8   0     1515.99     1623.96     44.07 o 
   8   8   0     1070.63     1160.89     59.69 o 
   9   8   0     1076.86     1030.50     33.59 o 
  11   8   0       38.93       44.33     15.26 o 
   1   9   0       10.62       57.06      8.08 o 
   2   9   0      110.01      134.71     28.32 o 
   3   9   0      129.51      138.37     10.60 o 
   4   9   0      748.52      799.31     25.40 o 
   5   9   0      351.39      343.46     12.06 o 
   6   9   0     1170.93     1107.01     27.40 o 
   7   9   0      371.26      368.36     27.79 o 
   8   9   0     2294.62     2251.35     44.24 o 
  11   9   0      200.46      213.72     72.87 o 
   0  10   0     2102.11     2109.59     72.29 o 
   1  10   0      577.58      666.46     22.53 o 
   2  10   0     4328.06     4271.89    106.19 o 
   3  10   0     1318.92     1256.34     34.92 o 
   4  10   0      829.33      801.85     26.20 o 
   5  10   0     1728.44     1656.48     44.23 o 
   6  10   0     4769.44     4487.48     77.06 o 
   7  10   0       10.13       37.74      7.05 o 
   8  10   0      840.43      795.74     21.63 o 
   9  10   0      278.96      252.67     23.24 o 
  10  10   0      140.12       95.68     20.34 o 
   1  11   0    18284.70    17645.96    349.52 o 
   2  11   0       38.45       96.84     11.51 o 
   3  11   0     6943.47     6666.01    155.66 o 
   4  11   0      557.38      586.76     18.48 o 
   5  11   0     1430.94     1493.72     41.78 o 
   6  11   0      201.96      200.38     14.05 o 
   7  11   0     3483.84     3504.21     83.12 o 
   8  11   0       64.98       51.86     18.40 o 
   9  11   0     1823.73     1930.24     81.27 o 
  10  11   0       98.30      100.54     21.59 o 
   0  12   0     1567.10     1468.54     57.51 o 
   1  12   0      991.97      970.90     30.63 o 
   2  12   0     2036.55     1996.58     51.65 o 
   3  12   0      642.93      585.12     27.74 o 
   4  12   0     5773.20     5449.29    119.25 o 
   5  12   0      240.87      258.81     15.65 o 
   6  12   0     2093.68     2057.74     54.68 o 
   7  12   0       25.76       39.27     11.16 o 
   8  12   0      937.30     1026.69     53.17 o 
   9  12   0      875.07      831.40     36.50 o 
   1  13   0      979.99      970.04     31.60 o 
   2  13   0       44.80       69.16     11.60 o 
   3  13   0        0.20       12.30      9.06 o 
   4  13   0     1203.89     1162.52     36.45 o 
   5  13   0      106.48      113.54     15.28 o 
   6  13   0     1593.76     1469.17     43.86 o 
   7  13   0       32.78       42.74     16.37 o 
   8  13   0     1525.04     1465.21     68.09 o 
   9  13   0       31.61       66.53     15.44 o 
   0  14   0     1157.73     1280.79     55.63 o 
   1  14   0      164.04      192.97     16.96 o 
   2  14   0     1187.69     1215.81     38.26 o 
   3  14   0        9.41       34.67     11.42 o 
   4  14   0     4455.77     4280.83     99.16 o 
   5  14   0        3.08       22.80     11.88 o 
   6  14   0     2560.62     2444.60     65.84 o 
   7  14   0       10.27       55.92     19.70 o 
   8  14   0      568.57      630.47     42.16 o 
   1  15   0     6154.20     5783.40    128.40 o 
   2  15   0      130.30      152.93     15.97 o 
   3  15   0     3239.20     3258.01     80.29 o 
   4  15   0       71.20      147.11     16.78 o 
   5  15   0     1237.15     1261.92     40.71 o 
   6  15   0      454.58      396.07     32.02 o 
   7  15   0     1172.48     1202.41     60.70 o 
   0  16   0      524.74      556.59     35.49 o 
   1  16   0      341.92      367.69     20.32 o 
   2  16   0       58.13       90.05     36.07 o 
   3  16   0     1043.57     1030.96     36.19 o 
   4  16   0     1052.37     1074.63     37.54 o 
   5  16   0      639.78      565.00     25.98 o 
   6  16   0       33.13      104.31     22.16 o 
   1  17   0      556.39      606.09     29.63 o 
   2  17   0      113.85      177.63     24.35 o 
   3  17   0       50.08       94.27     22.60 o 
   4  17   0       22.82       67.95     15.86 o 
   5  17   0        0.48       45.49     19.99 o 
   0  18   0     2038.77     1936.39     61.83 o 
   1  18   0       20.03       44.55     20.81 o 
   2  18   0     1231.90     1254.15     42.64 o 
   3  18   0      661.42      666.70     29.84 o 
   4  18   0     1387.57     1459.85     69.68 o 
 -13   0   1     1243.73     1390.31     97.06 o 
 -11   0   1     2105.85     2196.08     67.45 o 
  -9   0   1      298.09      310.35     17.97 o 
  -7   0   1     4554.11     4485.91    113.14 o 
  -5   0   1    29515.71    30452.14    578.59 o 
  -3   0   1    50751.98    49757.22    953.56 o 
  -1   0   1     9828.35     9644.81    331.32 o 
   1   0   1      609.35      636.12     20.11 o 
   3   0   1    14533.49    14551.81    337.02 o 
   5   0   1    13796.45    14016.27    354.13 o 
   7   0   1     1096.18     1140.77     37.51 o 
   9   0   1      355.96      375.68     21.73 o 
  11   0   1      245.59      262.98     19.76 o 
 -13   1   1       22.64       29.70     24.07 o 
 -12   1   1     1470.74     1601.74     49.04 o 
 -11   1   1        0.18       19.33     12.38 o 
 -10   1   1     2020.06     2050.77     44.20 o 
  -9   1   1      414.26      441.63     15.14 o 
  -8   1   1     6434.52     6479.69    113.49 o 
  -7   1   1      267.84      349.91     10.00 o 
  -6   1   1     5527.22     5713.87    100.07 o 
  -5   1   1     2207.29     2310.27     34.34 o 
  -4   1   1    10204.93    10643.09    144.99 o 
  -3   1   1    12037.50    11871.92    424.74 o 
  -2   1   1     2847.23     2508.50     67.30 o 
  -1   1   1    10502.62    11382.27    271.34 o 
   0   1   1     8298.96     8150.49    124.86 o 
   1   1   1     4560.98     4822.49     82.57 o 
   2   1   1     5183.13     5487.31     79.58 o 
   3   1   1     3287.63     3480.93     68.55 o 
   4   1   1     4864.71     5191.06     88.95 o 
   5   1   1     8024.50     8400.19    154.27 o 
   6   1   1      660.37      707.35     18.01 o 
   7   1   1     8884.55     8724.83    148.83 o 
   8   1   1       35.24       40.23     13.01 o 
   9   1   1     1824.31     1863.62     41.27 o 
  10   1   1       42.64       78.48      9.92 o 
  11   1   1      911.17     1038.52     32.21 o 
  12   1   1        8.21       13.69     10.39 o 
 -12   2   1      287.20      297.98     18.56 o 
 -11   2   1      265.15      267.57     16.71 o 
 -10   2   1       34.17       35.93      7.83 o 
  -9   2   1       15.61       32.39      9.35 o 
  -8   2   1        4.30       -3.01      4.86 o 
  -7   2   1      792.37      842.43     18.23 o 
  -6   2   1     2042.84     1888.57     33.08 o 
  -5   2   1     4592.20     4946.61     86.13 o 
  -4   2   1     2303.40     2259.22     39.44 o 
  -3   2   1      336.54      355.61      8.74 o 
  -2   2   1     2943.59     3217.56    111.09 o 
  -1   2   1     2222.92     2274.38     57.59 o 
   0   2   1      132.29      162.80      5.02 o 
   1   2   1        1.87       14.06      1.82 o 
   2   2   1    48829.14    49164.98    879.02 o 
   3   2   1       61.71       74.39      8.99 o 
   4   2   1    25684.10    25960.46    725.64 o 
   5   2   1        5.33       28.14      6.19 o 
   6   2   1     8991.38     8713.20    205.78 o 
   7   2   1      195.06      238.76     10.73 o 
   8   2   1     1494.75     1361.72     31.84 o 
   9   2   1      519.99      552.47     18.50 o 
  10   2   1     5404.35     5152.99    161.89 o 
  11   2   1       96.80      131.29     13.08 o 
  12   2   1     1746.24     1924.09     55.47 o 
 -12   3   1      923.44     1004.55     43.36 o 
 -11   3   1       26.84       83.10     13.28 o 
 -10   3   1     1691.72     1715.53     39.41 o 
  -9   3   1      484.36      508.54     16.80 o 
  -8   3   1     6573.18     6449.50    112.27 o 
  -7   3   1      306.94      316.80     10.01 o 
  -6   3   1     3418.05     3241.33     57.02 o 
  -5   3   1     2168.74     2201.10     42.89 o 
  -4   3   1     8845.54     9375.99    150.11 o 
  -3   3   1     8310.04     8219.56    173.76 o 
  -2   3   1    27086.66    26933.73    368.72 o 
  -1   3   1     1975.70     1970.86     53.12 o 
   0   3   1    19624.59    19283.81    323.44 o 
   1   3   1     8594.40     8995.43    125.06 o 
   2   3   1    14766.66    14731.56    248.14 o 
   3   3   1     1208.40     1124.67     22.90 o 
   4   3   1     2402.94     2440.79     54.03 o 
   5   3   1     3891.62     3947.09     76.65 o 
   6   3   1      172.69      167.26     11.50 o 
   7   3   1     1235.35     1186.91     29.90 o 
   8   3   1       64.79      121.43     10.15 o 
   9   3   1      635.26      672.79     22.32 o 
  10   3   1      730.68      710.92     24.18 o 
  11   3   1      569.52      614.92     25.31 o 
  12   3   1        7.31       26.38     26.16 o 
 -12   4   1      287.45      337.47     39.42 o 
 -11   4   1     3320.56     3335.10     96.07 o 
 -10   4   1     1448.11     1357.69     38.14 o 
  -9   4   1     1825.37     1855.18     40.75 o 
  -8   4   1       84.94      116.83      8.10 o 
  -7   4   1    10150.69     9594.85    155.34 o 
  -6   4   1      673.75      699.19     17.14 o 
  -5   4   1    18853.34    18625.52    767.13 o 
  -4   4   1     3447.11     3601.88     80.40 o 
  -3   4   1    13898.69    13866.91    289.69 o 
  -2   4   1       41.87       87.66      9.85 o 
  -1   4   1     3249.48     3153.78     64.88 o 
   0   4   1       28.26       64.33      5.19 o 
   1   4   1    10032.84    10165.83    141.41 o 
   2   4   1     3319.03     3345.19     69.70 o 
   3   4   1     4619.07     4637.71     81.96 o 
   4   4   1    11070.48    11833.12    363.69 o 
   5   4   1     3648.25     3625.37    177.17 o 
   6   4   1       26.89       40.89      7.13 o 
   7   4   1      568.92      547.52     21.74 o 
   8   4   1       13.59       25.61      8.72 o 
   9   4   1      553.07      538.42     19.55 o 
  10   4   1       31.09       46.36      9.45 o 
  11   4   1      116.71      137.68     22.38 o 
  12   4   1      429.83      479.34     33.68 o 
 -12   5   1      474.32      568.40     29.85 o 
 -11   5   1        5.42       43.34     12.66 o 
 -10   5   1      102.20      162.29     17.63 o 
  -9   5   1      274.17      272.49     12.47 o 
  -8   5   1      219.51      240.64     12.00 o 
  -7   5   1       53.43       96.65      8.89 o 
  -6   5   1     1714.89     1703.54     36.05 o 
  -5   5   1      630.58      564.67     17.69 o 
  -4   5   1     3367.25     3316.46     70.57 o 
  -3   5   1     3486.86     3206.06     52.02 o 
  -2   5   1     5217.31     5200.85    105.08 o 
  -1   5   1     9683.61     9702.86    190.99 o 
   0   5   1     1145.36     1172.39     27.81 o 
   1   5   1      862.38      845.93     18.64 o 
   2   5   1     2965.41     3087.83     50.81 o 
   3   5   1    15024.12    16010.76    272.19 o 
   4   5   1     2829.91     2883.18     70.72 o 
   5   5   1     7868.16     7951.92    162.15 o 
   6   5   1     1496.79     1412.50     37.61 o 
   7   5   1     9164.03     8680.37    162.59 o 
   8   5   1      308.32      313.33     13.89 o 
   9   5   1     2543.43     2467.19     55.78 o 
  10   5   1        0.15       18.81      9.98 o 
  11   5   1     2213.84     2309.65     96.92 o 
  12   5   1        0.93       15.36     15.02 o 
 -12   6   1       42.60       66.51     22.92 o 
 -11   6   1       78.03       92.55     29.77 o 
 -10   6   1       64.39       94.34     15.31 o 
  -9   6   1      125.49      134.66     10.33 o 
  -8   6   1       87.38      127.83     12.17 o 
  -7   6   1      128.06      143.00      8.43 o 
  -6   6   1      311.80      365.14     14.57 o 
  -5   6   1    11809.05    11744.09    233.43 o 
  -4   6   1     1630.62     1555.24     28.39 o 
  -3   6   1     4062.64     4319.30     89.74 o 
  -2   6   1     6126.77     5822.89    118.04 o 
  -1   6   1     1276.54     1400.77     33.21 o 
   0   6   1     9748.31    10267.18    202.78 o 
   1   6   1        9.43       19.21      5.38 o 
   2   6   1     6109.17     5930.78     85.74 o 
   3   6   1     4203.41     4387.65     68.59 o 
   4   6   1     8506.13     8592.98    149.90 o 
   5   6   1      524.73      506.12     18.27 o 
   6   6   1     6162.96     6120.02    129.20 o 
   7   6   1       84.56      126.43     11.71 o 
   8   6   1     4150.95     4202.84    106.35 o 
   9   6   1     1199.53     1178.92     36.72 o 
  10   6   1     1948.67     1984.51     54.67 o 
  11   6   1      155.07      195.35     15.18 o 
 -11   7   1        1.25       34.50     13.33 o 
 -10   7   1     2204.66     2156.68     99.16 o 
  -9   7   1       21.98       41.22     13.39 o 
  -8   7   1     3761.73     3643.91     71.70 o 
  -7   7   1      559.44      517.40     16.81 o 
  -6   7   1     8077.34     7808.54    135.44 o 
  -5   7   1      328.05      317.24     10.31 o 
  -4   7   1    12030.51    11881.56    268.37 o 
  -3   7   1      295.61      344.79     13.22 o 
  -2   7   1    10677.75    10775.42    213.72 o 
  -1   7   1        4.69       26.60      5.67 o 
   0   7   1     4288.97     4239.27     88.76 o 
   1   7   1      904.63      918.67     25.35 o 
   2   7   1     7957.00     7892.41    138.19 o 
   3   7   1     2272.47     2332.76     41.50 o 
   4   7   1     1625.72     1557.60     27.01 o 
   5   7   1      337.15      287.90     13.58 o 
   6   7   1      944.20      960.53     29.36 o 
   7   7   1       16.85       37.09     16.36 o 
   8   7   1        3.19       15.27      7.88 o 
   9   7   1       68.70       96.15     14.08 o 
  10   7   1       64.98       85.05     24.79 o 
 -11   8   1      793.13      914.49     39.58 o 
 -10   8   1      491.65      444.43     25.59 o 
  -9   8   1     4512.13     4469.07    127.63 o 
  -8   8   1      452.90      439.37     21.75 o 
  -7   8   1     3500.71     3535.02     56.35 o 
  -6   8   1       40.51       71.63      6.75 o 
  -5   8   1     4730.73     4708.84     77.54 o 
  -4   8   1     3003.03     3114.68     89.89 o 
  -3   8   1     1912.22     1888.82     45.07 o 
  -2   8   1      170.04      219.69     14.27 o 
  -1   8   1    11834.58    12190.69    241.80 o 
   0   8   1      136.12      159.99     15.57 o 
   1   8   1     7388.67     6926.27    141.52 o 
   2   8   1     6333.90     6606.60    117.25 o 
   3   8   1     3886.02     3712.86     69.47 o 
   4   8   1     8717.56     8788.18    126.52 o 
   5   8   1      353.96      387.50     12.53 o 
   6   8   1      522.40      521.71     13.67 o 
   7   8   1      238.25      266.28     21.66 o 
   8   8   1      841.05      753.01     27.31 o 
   9   8   1      400.38      421.16     20.27 o 
  10   8   1      521.28      505.54     23.10 o 
  11   8   1      161.90      221.98     38.54 o 
 -11   9   1      208.42      206.32     28.83 o 
 -10   9   1        3.12        8.96     13.98 o 
  -9   9   1      143.84      175.44     16.43 o 
  -8   9   1        7.48       38.20     18.31 o 
  -7   9   1     2186.06     2073.61     39.04 o 
  -6   9   1      254.46      267.49     10.18 o 
  -5   9   1     1102.26     1119.66     32.07 o 
  -4   9   1      333.24      359.18     15.43 o 
  -3   9   1     1702.57     1804.21     44.55 o 
  -2   9   1        0.27       13.08      8.04 o 
  -1   9   1     1486.62     1533.06     38.81 o 
   0   9   1       67.56      106.78     10.16 o 
   1   9   1     6962.54     6807.64    140.44 o 
   2   9   1       95.32      113.75      7.72 o 
   3   9   1    10042.54     9905.88    173.31 o 
   4   9   1      274.71      327.64     10.04 o 
   5   9   1     5548.86     5253.15     87.83 o 
   6   9   1      886.50      882.74     22.19 o 
   7   9   1     3380.81     3192.10     58.57 o 
   8   9   1        5.09       22.63      6.17 o 
   9   9   1     1885.40     2019.91     56.07 o 
  10   9   1       23.24       67.33     11.48 o 
  11   9   1     1419.71      686.10     78.95 o 
 -10  10   1      155.79      139.28     41.51 o 
  -9  10   1     1214.92     1179.93     42.67 o 
  -8  10   1        4.56       34.57     22.62 o 
  -7  10   1     2362.44     2268.22     87.36 o 
  -6  10   1      355.01      357.60     17.08 o 
  -5  10   1     3572.76     3341.78     76.64 o 
  -4  10   1      842.42      791.70     43.17 o 
  -3  10   1     3779.24     3930.85     86.86 o 
  -2  10   1     2972.75     2962.82     68.03 o 
  -1  10   1      697.07      629.23     21.61 o 
   0  10   1     4654.08     4562.05     98.49 o 
   1  10   1     4508.79     4467.88     96.80 o 
   2  10   1     1449.28     1433.07     32.88 o 
   3  10   1     2065.53     2059.85     43.64 o 
   4  10   1     1950.84     2014.70     51.27 o 
   5  10   1       10.09       39.40      9.87 o 
   6  10   1     2143.37     2168.89     42.79 o 
   7  10   1      206.34      191.18     10.97 o 
   8  10   1     3428.36     3338.78     62.22 o 
   9  10   1       45.96       73.83     13.48 o 
  10  10   1     1208.11     1329.61     64.03 o 
 -10  11   1      712.70      387.24     60.85 o 
  -9  11   1      162.52      199.79     17.65 o 
  -8  11   1     1608.91     1679.73     54.94 o 
  -7  11   1      475.56      505.26     25.62 o 
  -6  11   1     3754.58     3525.74     81.95 o 
  -5  11   1      285.13      281.84     15.46 o 
  -4  11   1    11035.64    10771.57    317.19 o 
  -3  11   1       73.69      103.33     24.77 o 
  -2  11   1     8261.81     8149.47    168.39 o 
  -1  11   1      537.68      558.19     21.03 o 
   0  11   1      677.56      694.12     23.82 o 
   1  11   1       42.39       81.59     10.70 o 
   2  11   1     2891.45     3059.88    155.28 o 
   3  11   1       47.66       58.91      7.74 o 
   4  11   1     1431.22     1420.46     40.28 o 
   5  11   1      515.82      464.44     20.70 o 
   6  11   1     2094.06     2095.87     55.37 o 
   7  11   1        2.16        6.80      8.02 o 
   8  11   1        5.28       14.74      8.06 o 
   9  11   1       12.01       19.56     13.91 o 
  10  11   1       10.88       42.59     20.86 o 
 -10  12   1       50.17      100.13     17.26 o 
  -9  12   1     1924.43     1958.79     63.12 o 
  -8  12   1      487.16      456.74     25.24 o 
  -7  12   1     1607.33     1700.02     64.47 o 
  -6  12   1        0.86       23.03     14.49 o 
  -5  12   1      317.86      318.03     16.73 o 
  -4  12   1     1352.83     1416.12     40.20 o 
  -3  12   1     1144.36     1093.53     35.20 o 
  -2  12   1     4941.66     4679.04    103.29 o 
  -1  12   1     1636.63     1551.63     42.30 o 
   0  12   1     2133.94     2118.74     55.99 o 
   1  12   1     2905.08     3041.26     62.06 o 
   2  12   1     1664.05     1700.21     45.39 o 
   3  12   1     1557.10     1429.79     34.59 o 
   4  12   1     1218.85     1206.99     36.78 o 
   5  12   1      365.24      344.19     18.22 o 
   6  12   1     2644.11     2574.94     65.93 o 
   7  12   1      105.82      131.86     15.82 o 
   8  12   1     2056.43     1955.17     42.24 o 
   9  12   1       81.58      107.35     19.70 o 
  -9  13   1        3.18       12.31     14.42 o 
  -8  13   1        5.81       53.70     14.78 o 
  -7  13   1      541.58      531.39     27.87 o 
  -6  13   1      554.05      536.51     27.38 o 
  -5  13   1      278.85      292.00     17.08 o 
  -4  13   1      306.58      289.75     16.68 o 
  -3  13   1      131.43      177.74     13.60 o 
  -2  13   1      242.26      239.16     15.21 o 
  -1  13   1      220.37      225.41     17.09 o 
   0  13   1       54.06       63.10     10.72 o 
   1  13   1     2987.68     2913.83     61.04 o 
   2  13   1       68.38       81.03     12.88 o 
   3  13   1     7525.77     7132.54    131.60 o 
   4  13   1      406.10      373.14     19.28 o 
   5  13   1     1793.14     1740.61     49.28 o 
   6  13   1       18.09       46.81     11.34 o 
   7  13   1     1539.70     1527.32     46.59 o 
   8  13   1      160.53      225.13     29.55 o 
   9  13   1     1136.08     1139.40     59.54 o 
  -8  14   1      150.02      231.38     23.21 o 
  -7  14   1     2231.54     2232.86     70.02 o 
  -6  14   1      598.25      649.47     31.40 o 
  -5  14   1     1707.28     1613.55     69.68 o 
  -4  14   1      131.02      179.07     16.58 o 
  -3  14   1      779.73      800.74     29.27 o 
  -2  14   1     1370.88     1433.37     42.21 o 
  -1  14   1     2761.34     2697.44     67.59 o 
   0  14   1     1125.95     1058.55     29.63 o 
   1  14   1     3780.94     3699.51     75.31 o 
   2  14   1      949.54      979.58     28.09 o 
   3  14   1      956.84      986.37     37.88 o 
   4  14   1       52.25       59.41     12.34 o 
   5  14   1      158.36      172.87     17.29 o 
   6  14   1      718.72      751.97     29.84 o 
   7  14   1      148.06      200.44     18.99 o 
   8  14   1      327.39      402.45     33.61 o 
  -8  15   1     1117.20     1226.10     47.97 o 
  -7  15   1       31.14       78.90     16.46 o 
  -6  15   1      881.93      922.64     39.59 o 
  -5  15   1       99.34      132.22     17.81 o 
  -4  15   1     3446.74     3248.29     74.87 o 
  -3  15   1       62.09       87.89     13.25 o 
  -2  15   1     1929.65     1839.40     44.87 o 
  -1  15   1        7.23       27.58      9.04 o 
   0  15   1     1811.03     1739.07     42.74 o 
   1  15   1      850.23      826.36     26.03 o 
   2  15   1      619.69      652.75     22.65 o 
   3  15   1      477.63      465.27     22.79 o 
   4  15   1      976.16     1035.48     36.19 o 
   5  15   1     1187.00     1131.09     38.45 o 
   6  15   1      582.29      591.37     35.35 o 
   7  15   1       19.28       99.24     22.89 o 
  -7  16   1      285.54      320.10     22.85 o 
  -6  16   1      214.38      220.11     21.45 o 
  -5  16   1      377.14      462.24     26.41 o 
  -4  16   1      623.14      686.82     45.49 o 
  -3  16   1      400.95      439.65     19.59 o 
  -2  16   1     1229.41     1243.14     35.37 o 
  -1  16   1       20.23       14.22      9.61 o 
   0  16   1     1986.55     1897.10     46.36 o 
   1  16   1       24.65       63.90     10.82 o 
   2  16   1      644.61      626.88     23.19 o 
   3  16   1      223.01      211.15     16.59 o 
   4  16   1     1094.64     1133.57     38.97 o 
   5  16   1      652.44      729.48     30.82 o 
   6  16   1     1156.96     1182.59     40.82 o 
  -5  17   1      115.62      196.95     22.32 o 
  -4  17   1      887.08      868.38     38.22 o 
  -3  17   1      304.49      341.67     23.13 o 
  -2  17   1      175.57      214.41     15.34 o 
  -1  17   1      808.18      910.64     29.94 o 
   0  17   1       26.36       66.68     11.39 o 
   1  17   1      706.45      735.56     25.73 o 
   2  17   1        0.26       -6.80     11.42 o 
   3  17   1      619.16      635.31     28.17 o 
   4  17   1      393.08      346.95     21.18 o 
   5  17   1      774.23      807.58     33.09 o 
  -4  18   1       56.44       44.83     15.11 o 
  -3  18   1      879.12      838.16     37.18 o 
  -2  18   1        0.23       16.42     11.56 o 
  -1  18   1     1958.40     1909.33     48.75 o 
   0  18   1      111.39      173.43     14.99 o 
   1  18   1      571.20      611.48     23.54 o 
   2  18   1      362.84      433.70     24.10 o 
   3  18   1      560.83      609.02     28.63 o 
 -12   0   2     1238.36     1289.19     90.11 o 
 -10   0   2     3699.09     3672.62    100.28 o 
  -8   0   2     3011.61     2908.37     77.46 o 
  -6   0   2     3451.83     3595.89     75.41 o 
  -4   0   2       63.95       99.53     17.53 o 
  -2   0   2     1156.12     1053.27     25.15 o 
   0   0   2     4600.27     4914.14    107.45 o 
   2   0   2      453.52      607.80     23.47 o 
   4   0   2     1255.39     1278.88     82.14 o 
   6   0   2     5909.76     5874.85    144.81 o 
   8   0   2      638.05      676.65     51.57 o 
  10   0   2      783.48      753.03     40.27 o 
  12   0   2      358.15      275.83     25.50 o 
 -13   1   2      454.91      498.73     36.99 o 
 -12   1   2        8.71        5.66     19.04 o 
 -11   1   2      387.06      388.54     30.21 o 
 -10   1   2      825.29      865.59     23.68 o 
  -9   1   2      250.72      276.26     11.69 o 
  -8   1   2     2701.82     2713.65     52.29 o 
  -7   1   2     3202.45     3277.94     53.67 o 
  -6   1   2    13529.55    13892.38    203.31 o 
  -5   1   2      966.01      953.46     18.73 o 
  -4   1   2     3213.54     3181.46     71.47 o 
  -3   1   2      614.50      656.12     18.20 o 
  -2   1   2    18901.32    19462.66    402.31 o 
  -1   1   2     3803.66     4248.93     99.00 o 
   0   1   2    13295.86    13186.17    199.69 o 
   1   1   2       12.16       20.49      3.36 o 
   2   1   2    30531.42    30964.00    437.58 o 
   3   1   2     1638.45     1680.14     51.89 o 
   4   1   2     9440.51     9269.53    134.78 o 
   5   1   2      609.63      727.37     15.61 o 
   6   1   2     8389.84     8605.16    146.95 o 
   7   1   2     1886.96     1945.86     40.69 o 
   8   1   2      514.06      562.23     17.96 o 
   9   1   2     3577.22     3384.98    100.28 o 
  10   1   2      480.02      434.36     20.89 o 
  11   1   2     1243.43     1241.78     41.58 o 
  12   1   2      335.34      378.14     20.64 o 
 -13   2   2      194.83      317.87     31.00 o 
 -12   2   2        0.51        1.53     18.56 o 
 -11   2   2     1824.95     1993.33     55.54 o 
 -10   2   2       10.43       25.19      9.11 o 
  -9   2   2    10043.39     9912.54    168.09 o 
  -8   2   2     2187.09     2136.60     42.80 o 
  -7   2   2     2688.88     2678.37     45.37 o 
  -6   2   2       98.60      155.53      5.51 o 
  -5   2   2    10115.30    10184.96    172.01 o 
  -4   2   2     1977.01     2032.09     31.83 o 
  -3   2   2    13771.10    13507.09    192.09 o 
  -2   2   2      857.32      919.29     24.30 o 
  -1   2   2   145650.58   141097.59   1997.03 o 
   0   2   2     7803.34     8075.44    103.92 o 
   1   2   2     5983.28     6029.38     93.25 o 
   2   2   2       80.00       75.90      5.64 o 
   3   2   2    11068.38    11300.64    162.28 o 
   4   2   2       74.71      107.08      7.37 o 
   5   2   2     4025.35     3697.82     62.97 o 
   6   2   2     2746.25     2832.07     58.64 o 
   7   2   2     8679.88     8590.24    159.00 o 
   8   2   2      536.58      548.13     19.13 o 
   9   2   2     2498.20     2475.77     62.89 o 
  10   2   2      151.12      181.63     16.40 o 
  11   2   2      699.20      733.55     28.98 o 
  12   2   2        0.74       23.74     11.44 o 
 -12   3   2       97.08      175.17     26.01 o 
 -11   3   2     1038.43      971.85     34.51 o 
 -10   3   2      879.72      911.40     31.83 o 
  -9   3   2      778.40      771.35     21.36 o 
  -8   3   2      959.75     1003.42     21.60 o 
  -7   3   2      839.52      851.39     18.41 o 
  -6   3   2     3557.64     3514.41     74.32 o 
  -5   3   2     4119.46     4288.26     79.60 o 
  -4   3   2     2240.84     2247.92     52.69 o 
  -3   3   2     3289.53     3293.09     56.49 o 
  -2   3   2    16027.21    15968.16    227.06 o 
  -1   3   2     2347.03     2293.42     59.24 o 
   0   3   2     9222.60     8653.98    111.99 o 
   1   3   2     7959.95     8369.10    128.58 o 
   2   3   2     4529.37     4566.18     80.95 o 
   3   3   2      573.77      594.63     14.57 o 
   4   3   2     7467.11     7614.38    149.99 o 
   5   3   2       28.16       47.65      4.32 o 
   6   3   2     5300.76     5216.01    100.97 o 
   7   3   2      514.52      526.37     18.04 o 
   8   3   2     1236.08     1277.33     33.36 o 
   9   3   2     2332.99     2143.38     56.64 o 
  10   3   2      465.63      479.22     22.05 o 
  11   3   2     1504.33     1491.52     46.17 o 
  12   3   2       32.90       64.57     12.89 o 
 -12   4   2     1153.34     1178.48     56.89 o 
 -11   4   2       56.66      115.76     21.41 o 
 -10   4   2     2273.03     2208.43     60.26 o 
  -9   4   2     1274.01     1281.18     39.43 o 
  -8   4   2     1997.23     1989.46     42.41 o 
  -7   4   2      250.64      247.32      9.37 o 
  -6   4   2     2511.10     2581.94     58.30 o 
  -5   4   2      152.52      201.76      7.54 o 
  -4   4   2      288.72      249.58      6.79 o 
  -3   4   2     2695.62     2820.47     75.09 o 
  -2   4   2     6244.76     6797.22    163.62 o 
  -1   4   2    12168.05    12608.02    191.46 o 
   0   4   2     2414.86     2587.83     42.62 o 
   1   4   2     1618.17     1651.71     24.63 o 
   2   4   2        0.69       23.61      3.86 o 
   3   4   2      790.68      892.69     20.72 o 
   4   4   2     5086.84     5412.00    121.01 o 
   5   4   2      220.25      288.17      9.69 o 
   6   4   2     2087.59     2008.82     44.50 o 
   7   4   2     3194.91     3067.71     63.93 o 
   8   4   2     3030.04     2938.48     70.96 o 
   9   4   2      142.57      177.42     32.38 o 
  10   4   2     1478.97     1431.81     65.99 o 
  11   4   2       19.45       50.16     10.99 o 
 -12   5   2      307.13      339.65     42.53 o 
 -11   5   2      167.33      226.49     16.47 o 
 -10   5   2      982.50      923.54     70.20 o 
  -9   5   2      131.21      180.25     18.06 o 
  -8   5   2     4839.11     4629.86    181.37 o 
  -7   5   2     1674.88     1656.35     52.42 o 
  -6   5   2     7529.07     6953.78    291.76 o 
  -5   5   2      872.52      873.17     27.47 o 
  -4   5   2    12340.73    12140.59    188.29 o 
  -3   5   2      129.44      183.51      6.18 o 
  -2   5   2     9952.51    10080.15    210.92 o 
  -1   5   2     2603.59     2724.80     45.15 o 
   0   5   2    24414.06    24829.61    416.21 o 
   1   5   2     3975.86     4186.61     61.18 o 
   2   5   2    17754.46    18846.28    260.69 o 
   3   5   2      288.47      314.03     11.93 o 
   4   5   2     4619.66     4024.05     74.08 o 
   5   5   2      482.56      491.55     18.98 o 
   6   5   2     5485.57     5419.88    116.25 o 
   7   5   2     1754.45     1687.90     40.18 o 
   8   5   2     2295.69     2280.07     58.22 o 
   9   5   2      200.04      182.73     13.57 o 
  10   5   2      287.30      307.49     17.65 o 
  11   5   2       23.79       41.28     14.12 o 
 -12   6   2        1.63       31.14     19.50 o 
 -11   6   2      788.37      832.37     36.18 o 
 -10   6   2      906.65      868.67     36.28 o 
  -9   6   2     2370.29      908.76     79.39 o 
  -8   6   2     1574.87     1488.08     50.85 o 
  -7   6   2     5644.64     5436.18     99.75 o 
  -6   6   2      610.22      638.13     17.35 o 
  -5   6   2     8095.45     7842.42    114.69 o 
  -4   6   2     1018.92     1182.71     35.37 o 
  -3   6   2    17623.20    17384.49    410.10 o 
  -2   6   2      961.40     1068.30     45.25 o 
  -1   6   2    14587.04    15200.81    333.61 o 
   0   6   2      879.75      894.54     20.48 o 
   1   6   2    18235.12    18326.93    310.29 o 
   2   6   2      632.07      659.67     13.78 o 
   3   6   2    12381.35    12349.68    166.82 o 
   4   6   2       12.58       50.83      6.44 o 
   5   6   2    12099.86    12219.26    340.37 o 
   6   6   2     3458.43     3432.17     78.67 o 
   7   6   2     2717.99     2881.43     94.38 o 
   8   6   2      588.95      570.20     23.05 o 
   9   6   2     1059.80     1006.79     33.99 o 
  10   6   2       54.39       89.16     32.08 o 
  11   6   2      228.85      275.30     17.51 o 
 -12   7   2      547.43      537.32     29.04 o 
 -11   7   2      817.96      834.52     37.06 o 
 -10   7   2      612.02      635.23     30.32 o 
  -9   7   2     2856.97     2750.62    125.75 o 
  -8   7   2      119.61      168.06     14.39 o 
  -7   7   2     1676.08     1487.24     44.65 o 
  -6   7   2      377.78      396.27     10.47 o 
  -5   7   2     2236.23     2263.45     45.54 o 
  -4   7   2     1865.33     2126.40    153.35 o 
  -3   7   2      154.55      139.07      7.29 o 
  -2   7   2     1890.24     1735.43     48.87 o 
  -1   7   2      872.85      962.93     22.31 o 
   0   7   2     1745.56     1596.26     33.13 o 
   1   7   2      544.84      609.22     16.37 o 
   2   7   2       50.26       46.39      4.64 o 
   3   7   2     1174.61     1235.54     25.38 o 
   4   7   2       33.14       38.91      4.59 o 
   5   7   2      926.99      857.50     27.10 o 
   6   7   2      524.19      513.23     20.52 o 
   7   7   2     1269.90     1276.12     37.82 o 
   8   7   2     1849.47     1832.96     50.45 o 
   9   7   2     2855.47     2520.20     65.72 o 
  10   7   2      439.35      481.30     22.89 o 
  11   7   2      959.73      979.37     35.94 o 
 -11   8   2        9.67       23.77     13.37 o 
  -9   8   2      748.76      735.52     30.11 o 
  -8   8   2       21.17       20.91     15.05 o 
  -7   8   2      993.93      949.38     33.61 o 
  -6   8   2     1474.85     1457.80     37.26 o 
  -5   8   2      159.89      173.08     12.75 o 
  -4   8   2      805.66      744.85     19.75 o 
  -3   8   2     5766.02     5723.46    103.29 o 
  -2   8   2     3367.39     3419.74     64.79 o 
  -1   8   2     5538.46     5823.27    104.84 o 
   0   8   2     3309.75     3417.07     64.36 o 
   1   8   2     3332.05     3177.94     60.80 o 
   2   8   2      473.97      392.78     13.05 o 
   3   8   2      213.13      233.91      8.53 o 
   4   8   2     1450.99     1486.82     27.18 o 
   5   8   2     1905.62     1826.05     36.58 o 
   6   8   2        6.54       27.74      7.52 o 
   7   8   2     1577.46     1598.37     45.08 o 
   8   8   2      525.59      563.73     23.59 o 
   9   8   2      751.60      794.39     29.84 o 
  10   8   2      738.80      843.32     31.79 o 
  11   8   2       67.17       98.16     13.84 o 
 -11   9   2       68.28       69.96     29.68 o 
  -9   9   2      177.48      218.11     16.72 o 
  -8   9   2     4068.40     4124.73    256.85 o 
  -7   9   2        2.68        3.76      7.91 o 
  -6   9   2      406.27      433.57     21.29 o 
  -5   9   2      258.78      273.23     14.55 o 
  -4   9   2     8054.35     7970.04    203.53 o 
  -3   9   2     1201.52     1210.50     29.41 o 
  -2   9   2    16569.66    16757.72    286.50 o 
  -1   9   2      311.18      394.64     13.77 o 
   0   9   2    24535.54    24375.48    411.32 o 
   1   9   2      470.86      528.97     16.24 o 
   2   9   2     6648.02     6832.62    122.78 o 
   3   9   2      660.84      655.01     18.89 o 
   4   9   2     6275.95     6235.70    114.50 o 
   5   9   2     1166.76     1281.61     28.56 o 
   6   9   2     4733.13     4574.46     79.37 o 
   7   9   2       49.78       74.40     10.19 o 
   8   9   2     3043.53     2987.73     75.06 o 
   9   9   2       47.44       66.37     11.63 o 
  10   9   2      118.04      158.21     25.57 o 
 -11  10   2       32.90       87.35     31.22 o 
  -9  10   2      707.79      723.21     69.32 o 
  -8  10   2      355.71      358.72     36.36 o 
  -7  10   2     3790.81     3628.89     94.60 o 
  -6  10   2     1544.76     1545.49     48.36 o 
  -5  10   2     9966.27     9700.95    172.17 o 
  -4  10   2     1259.69     1224.60     30.77 o 
  -3  10   2     3618.65     3532.95     68.97 o 
  -2  10   2      839.94      819.64     22.34 o 
  -1  10   2     1976.80     1903.85     41.10 o 
   0  10   2        8.80       19.65      5.97 o 
   1  10   2     3244.12     3180.43     62.47 o 
   2  10   2       30.10       77.53     17.87 o 
   3  10   2     6013.20     5806.79    106.79 o 
   4  10   2      877.65      845.64     28.11 o 
   5  10   2     3050.77     2973.54     55.12 o 
   6  10   2      276.34      287.05     12.47 o 
   7  10   2     1422.14     1480.11     33.52 o 
   8  10   2     1943.48     1795.88     39.56 o 
   9  10   2      465.11      471.55     17.70 o 
  10  10   2      575.35      505.88     21.85 o 
 -10  11   2       85.81      129.86     37.68 o 
  -9  11   2     2302.06     2252.58    121.04 o 
  -8  11   2       57.63       73.52     18.12 o 
  -7  11   2     2095.75     2098.83     62.99 o 
  -6  11   2       59.68       70.17     18.40 o 
  -5  11   2      189.94      197.26     15.94 o 
  -4  11   2      189.40      228.24     11.92 o 
  -3  11   2       11.35       11.61      6.64 o 
  -2  11   2        4.62       12.15      7.06 o 
  -1  11   2        3.81       14.65      6.54 o 
   0  11   2       29.96       60.59      7.87 o 
   1  11   2      597.88      554.32     17.98 o 
   2  11   2       44.10       21.42      8.19 o 
   3  11   2     1808.15     1778.71     40.14 o 
   4  11   2      681.66      692.94     25.80 o 
   5  11   2      821.17      814.63     29.01 o 
   6  11   2       12.13       14.40      6.98 o 
   7  11   2     1405.42     1380.01     32.69 o 
   8  11   2       10.38       37.26      8.73 o 
   9  11   2      311.56      337.08     18.64 o 
 -10  12   2       20.93       63.29     16.79 o 
  -9  12   2      207.07      235.32     20.52 o 
  -8  12   2        1.86       13.20     12.43 o 
  -7  12   2     1738.60     1849.38     58.59 o 
  -6  12   2       80.23       96.65     16.15 o 
  -5  12   2     1238.15     1237.93     43.01 o 
  -4  12   2      295.66      333.48     14.86 o 
  -3  12   2     3869.88     3919.77     77.66 o 
  -2  12   2      148.60      171.07     10.61 o 
  -1  12   2     1926.83     1949.31     43.75 o 
   0  12   2       51.24       70.45      9.53 o 
   1  12   2     3264.75     3213.44     64.86 o 
   2  12   2      329.84      345.87     14.49 o 
   3  12   2     5350.21     5298.06    109.77 o 
   4  12   2      386.47      360.45     18.74 o 
   5  12   2     5887.94     5753.52    127.42 o 
   6  12   2        0.45        8.62     10.55 o 
   7  12   2      547.88      561.20     18.95 o 
   8  12   2      125.74      166.95     12.11 o 
   9  12   2       46.91       74.37     10.45 o 
  -9  13   2      182.56      218.72     22.05 o 
  -8  13   2     1165.86     1237.93     71.57 o 
  -7  13   2      484.66      445.43     26.08 o 
  -6  13   2     1422.69     1486.67     57.73 o 
  -5  13   2       16.89       42.85     14.05 o 
  -4  13   2     2687.53     2640.98     57.21 o 
  -3  13   2       93.16      105.46     10.87 o 
  -2  13   2    10309.60    10096.11    200.94 o 
  -1  13   2       89.40      108.09     12.05 o 
   0  13   2     6509.48     6226.84    157.60 o 
   1  13   2       32.56       37.62      8.52 o 
   2  13   2     4198.43     4085.52     80.92 o 
   3  13   2       20.23       36.07      8.74 o 
   4  13   2      244.31      250.53     16.59 o 
   5  13   2      130.91      147.74     16.18 o 
   6  13   2     2465.55     2434.96     64.80 o 
   7  13   2      293.46      323.68     20.00 o 
   8  13   2     1401.32     1403.79     45.52 o 
  -8  14   2      179.34      202.70     20.44 o 
  -7  14   2      451.46      476.54     26.98 o 
  -6  14   2      784.41      742.04     33.90 o 
  -5  14   2     2216.79     2222.46     67.65 o 
  -4  14   2     1771.98     1767.75     56.77 o 
  -3  14   2      778.38      811.38     32.58 o 
  -2  14   2     1054.34     1051.66     36.86 o 
  -1  14   2     1348.68     1303.73     34.32 o 
   0  14   2       82.09      108.69     16.38 o 
   1  14   2      246.73      238.34     13.33 o 
   2  14   2      569.71      554.57     20.17 o 
   3  14   2     2841.12     2895.34     72.62 o 
   4  14   2      183.93      217.32     17.16 o 
   5  14   2      891.98      896.93     33.21 o 
   6  14   2      210.81      193.21     15.99 o 
   7  14   2     1510.73     1554.59     48.74 o 
   8  14   2      464.87      436.75     43.82 o 
  -8  15   2        0.24       16.26     16.44 o 
  -7  15   2      252.74      255.94     20.92 o 
  -6  15   2      121.46      209.38     22.62 o 
  -5  15   2      110.85      149.32     18.69 o 
  -4  15   2       91.02       90.84     36.07 o 
  -3  15   2        0.63       10.29      8.35 o 
  -2  15   2      668.59      689.23     23.64 o 
  -1  15   2       15.44       21.81      9.36 o 
   0  15   2     1245.21     1180.27     32.76 o 
   1  15   2        0.00       21.04      8.87 o 
   2  15   2       35.35       65.92     10.31 o 
   3  15   2      165.49      187.79     15.85 o 
   4  15   2       69.34       65.97     13.04 o 
   5  15   2      250.09      239.38     17.46 o 
   6  15   2      294.25      274.81     18.93 o 
   7  15   2      248.75      285.65     20.48 o 
  -7  16   2      706.36      817.26     37.86 o 
  -6  16   2       37.13       56.73     16.85 o 
  -5  16   2     2621.01     2806.98     83.57 o 
  -4  16   2      278.56      279.99     20.53 o 
  -3  16   2     1058.08     1057.85     41.74 o 
  -2  16   2       16.72       53.46     10.93 o 
  -1  16   2     1617.83     1585.84     41.32 o 
   0  16   2      428.78      421.47     20.99 o 
   1  16   2     1590.62     1572.02     40.74 o 
   2  16   2      120.33      158.51     12.99 o 
   3  16   2     2473.69     2386.51     65.05 o 
   4  16   2      238.94      228.30     18.18 o 
   5  16   2     1394.04     1366.70     45.36 o 
   6  16   2      149.20      224.49     19.47 o 
  -5  17   2       30.67       48.02     15.86 o 
  -4  17   2     1348.87     1439.56     52.50 o 
  -3  17   2        6.82       26.25     16.59 o 
  -2  17   2     1720.56     1732.82     57.94 o 
  -1  17   2      673.77      646.86     24.23 o 
   0  17   2     1248.00     1230.53     35.54 o 
   1  17   2      196.45      202.76     13.94 o 
   2  17   2     2081.21     2026.28     58.54 o 
   3  17   2       18.96       32.96     14.34 o 
   4  17   2     1521.13     1591.38     50.19 o 
   5  17   2      829.55      839.42     34.42 o 
  -4  18   2      315.95      330.39     23.73 o 
  -3  18   2      117.18      175.51     21.23 o 
  -2  18   2       24.96       24.50     15.07 o 
  -1  18   2      426.54      449.61     21.32 o 
   0  18   2        1.22        9.33     10.71 o 
   1  18   2       74.53      134.13     14.68 o 
   2  18   2      145.90      159.14     19.86 o 
   3  18   2        3.70       15.93     14.45 o 
 -13   0   3      726.50      792.87     69.10 o 
 -11   0   3     1148.89     1048.27     77.07 o 
  -9   0   3      398.63      392.66     19.19 o 
  -7   0   3      630.66      593.76     17.64 o 
  -5   0   3     5459.70     5388.06    142.27 o 
  -3   0   3      533.82      467.27     12.07 o 
  -1   0   3    14593.26    14599.79    313.08 o 
   1   0   3    47145.37    46558.38    986.56 o 
   3   0   3    18188.66    18425.44    393.38 o 
   5   0   3    12896.71    12336.97   1197.34 o 
   7   0   3     1675.14     1458.86     47.34 o 
   9   0   3     6704.82     6221.26    193.55 o 
  11   0   3     2371.11     2511.74     96.63 o 
 -13   1   3     1059.71     1210.17     63.61 o 
 -12   1   3      226.18      260.03     26.43 o 
 -11   1   3     2155.52     2196.54     91.06 o 
 -10   1   3      182.76      187.82     20.33 o 
  -9   1   3     5756.89     5743.68    127.77 o 
  -8   1   3       90.45      116.78     12.42 o 
  -7   1   3     3002.53     3029.11     59.78 o 
  -6   1   3      368.52      402.16     10.55 o 
  -5   1   3    10658.13    11265.78    179.45 o 
  -4   1   3     3539.09     3504.67     61.42 o 
  -3   1   3     5007.77     4658.13    203.43 o 
  -2   1   3      962.97     1168.18     29.00 o 
  -1   1   3    12190.53    12390.29    177.82 o 
   0   1   3     5184.50     5496.68     79.95 o 
   1   1   3    12644.02    12930.46    196.67 o 
   2   1   3      801.81      848.47     16.98 o 
   3   1   3     4558.09     4861.27     72.49 o 
   4   1   3     8171.33     8649.68    186.16 o 
   5   1   3       27.81       49.80      8.15 o 
   6   1   3     5422.86     5390.96    121.68 o 
   7   1   3      828.35      748.21     25.66 o 
   8   1   3     2854.22     2838.02    123.57 o 
   9   1   3     1263.61     1203.86     53.53 o 
  10   1   3      817.64      830.50     31.04 o 
  11   1   3       32.18        0.05     10.50 o 
 -13   2   3        2.31        3.08     40.20 o 
 -12   2   3     1595.47     1682.66     77.48 o 
 -11   2   3       27.62       47.21     18.74 o 
 -10   2   3     1298.02     1347.43     54.57 o 
  -9   2   3        4.80       24.37     11.79 o 
  -8   2   3     5896.17     5704.31    125.52 o 
  -7   2   3      901.03      977.02     19.88 o 
  -6   2   3    24027.60    24691.89    409.05 o 
  -5   2   3       42.86       72.25      6.80 o 
  -4   2   3    24311.67    24268.94    367.42 o 
  -3   2   3     1930.55     2024.18     37.50 o 
  -2   2   3    36082.13    36513.08    599.93 o 
  -1   2   3     2548.00     2673.09     43.03 o 
   0   2   3    24866.65    24862.30    398.15 o 
   1   2   3      143.48      239.84     13.09 o 
   2   2   3    11731.10    11528.24    176.01 o 
   3   2   3     1593.62     1812.60     30.06 o 
   4   2   3     4956.60     4933.32     94.58 o 
   5   2   3        0.47       11.16      3.60 o 
   6   2   3      302.40      247.21     11.68 o 
   7   2   3      181.42      191.46     12.11 o 
   8   2   3      199.73      203.93     13.63 o 
   9   2   3      173.06      177.20     17.31 o 
  10   2   3       35.09       54.70     10.70 o 
  11   2   3      140.04      160.75     16.34 o 
 -12   3   3      117.85      151.03     28.36 o 
 -11   3   3      670.50      696.80     43.06 o 
 -10   3   3      208.25      205.52     14.09 o 
  -9   3   3     1823.09     1877.15     54.72 o 
  -8   3   3     1784.83     1793.49     40.50 o 
  -7   3   3     2722.07     2860.33     47.88 o 
  -6   3   3      354.83      351.61      9.01 o 
  -5   3   3     7507.16     7531.49    109.69 o 
  -4   3   3     6716.37     6867.42    176.94 o 
  -3   3   3      135.13      131.04      6.05 o 
  -2   3   3    30092.63    30877.41    690.16 o 
  -1   3   3      400.58      328.92      8.00 o 
   0   3   3      176.80      157.25      4.51 o 
   1   3   3     2221.12     2038.33     34.65 o 
   2   3   3    13671.31    15188.55    231.23 o 
   3   3   3    11801.87    12445.11    196.46 o 
   4   3   3    10341.78    10406.79    151.33 o 
   5   3   3     1189.14     1202.48     24.95 o 
   6   3   3     9751.40     9237.62    170.53 o 
   7   3   3      397.99      376.87     27.53 o 
   8   3   3     1435.37     1448.53     41.85 o 
   9   3   3       99.52      120.87     13.64 o 
  10   3   3     1371.08     1365.73     43.00 o 
  11   3   3        2.01        7.24     10.58 o 
 -12   4   3      119.60      142.94     29.52 o 
 -11   4   3       92.12      136.70     25.63 o 
 -10   4   3       15.46       28.73      9.45 o 
  -9   4   3      112.52      122.82     12.06 o 
  -8   4   3      350.07      343.01     13.71 o 
  -7   4   3      751.99      823.89     18.96 o 
  -6   4   3     2522.84     2439.52     47.19 o 
  -5   4   3     2485.36     2437.30     41.00 o 
  -4   4   3      856.34      840.86     23.54 o 
  -3   4   3       51.23       32.93      4.51 o 
  -2   4   3      410.41      486.97     12.52 o 
  -1   4   3     3813.72     3821.20     89.75 o 
   0   4   3       34.60       46.46      3.43 o 
   1   4   3    11273.38    11596.84    155.61 o 
   2   4   3     1990.98     2169.72     37.81 o 
   3   4   3    10973.11    11079.25    332.22 o 
   4   4   3     2325.83     2447.87     48.10 o 
   5   4   3     8526.95     8254.60    134.30 o 
   6   4   3      564.48      588.91     21.71 o 
   7   4   3     7403.41     7423.88    156.72 o 
   8   4   3      476.89      507.98     21.66 o 
   9   4   3     5564.36     5304.49    180.80 o 
  10   4   3       28.23      102.42     20.14 o 
  11   4   3     1922.02     1876.64     55.43 o 
 -12   5   3       16.99       66.93     25.26 o 
 -11   5   3     2104.52     2004.65     63.09 o 
 -10   5   3        2.84       15.36     11.10 o 
  -9   5   3     4719.44     4578.96    107.99 o 
  -8   5   3      591.41      572.89     21.05 o 
  -7   5   3     9178.45     8665.25    173.93 o 
  -6   5   3      151.05      157.67      6.99 o 
  -5   5   3    10024.45     9792.98    155.35 o 
  -4   5   3      489.84      516.77     11.88 o 
  -3   5   3    17317.66    17289.58    367.72 o 
  -2   5   3      697.35      761.07     22.14 o 
  -1   5   3    11757.04    11405.03    286.01 o 
   0   5   3     7445.66     7653.46    119.34 o 
   1   5   3    15414.17    15608.21    248.42 o 
   2   5   3     4317.67     4306.41     70.34 o 
   3   5   3      210.38      158.69      9.37 o 
   4   5   3     2089.47     2054.07     41.93 o 
   5   5   3      436.42      443.77     17.87 o 
   6   5   3        3.44        8.34     16.01 o 
   7   5   3       85.80       99.72     21.06 o 
   8   5   3        3.98       11.82      8.12 o 
   9   5   3      841.37      793.29     29.73 o 
  10   5   3      694.64      711.48     28.69 o 
  11   5   3       20.31       26.60     11.41 o 
 -12   6   3     1755.10      785.34     81.13 o 
 -11   6   3      634.88      605.14     30.14 o 
 -10   6   3     2324.77     2392.19     73.27 o 
  -9   6   3      148.82      173.34     23.54 o 
  -8   6   3     3830.79     3542.28    189.34 o 
  -7   6   3      228.74      237.31     13.60 o 
  -6   6   3     4821.82     4573.44    280.10 o 
  -5   6   3      360.56      413.25     11.50 o 
  -4   6   3     6930.05     7127.70    216.34 o 
  -3   6   3      466.24      585.44     13.45 o 
  -2   6   3    14167.03    14427.24    268.19 o 
  -1   6   3       44.39       80.32      5.66 o 
   0   6   3    20441.69    20454.16    312.50 o 
   1   6   3     7243.50     7372.79    105.98 o 
   2   6   3     8660.45     8978.18    135.43 o 
   3   6   3     5187.03     5203.24    112.00 o 
   4   6   3     3908.77     3962.98     74.34 o 
   5   6   3      453.48      419.38     20.57 o 
   6   6   3      196.35      191.28     12.74 o 
   7   6   3        3.17       11.28      7.24 o 
   8   6   3      705.15      674.35     32.09 o 
   9   6   3      227.79      185.24     21.77 o 
  10   6   3       48.83       99.16     13.57 o 
  11   6   3      283.41      295.05     38.17 o 
 -12   7   3       75.60       99.25     30.28 o 
 -11   7   3        0.71       33.22     12.89 o 
 -10   7   3      345.56      327.63     21.52 o 
  -9   7   3      217.99      232.38     29.40 o 
  -8   7   3      192.90      188.65     13.86 o 
  -7   7   3     4404.04     4273.94    203.47 o 
  -6   7   3      152.49      151.98     12.02 o 
  -5   7   3     1878.88     1870.17     39.08 o 
  -4   7   3     1158.88     1124.13     31.98 o 
  -3   7   3      731.18      656.61     18.73 o 
  -2   7   3     1984.24     1859.81     37.65 o 
  -1   7   3      697.09      728.28     22.33 o 
   0   7   3     2255.33     2114.38     42.11 o 
   1   7   3       90.76      141.39      7.57 o 
   2   7   3    14189.26    13901.37    195.81 o 
   3   7   3      573.71      536.02     13.24 o 
   4   7   3     7056.67     6954.53    124.71 o 
   5   7   3     3413.58     3249.90     75.45 o 
   6   7   3     6421.50     6227.83    134.29 o 
   7   7   3       20.57       42.30     19.99 o 
   8   7   3     3606.42     3485.14     84.35 o 
   9   7   3       59.44       74.81     13.76 o 
  10   7   3     2575.96     2554.28     69.05 o 
 -11   8   3        7.87       21.11     14.73 o 
  -9   8   3       32.28       45.43     12.03 o 
  -8   8   3     2501.65     2387.09     66.32 o 
  -7   8   3       80.07       74.76     19.43 o 
  -6   8   3     5864.58     5462.55    130.01 o 
  -5   8   3      995.53      901.05     31.33 o 
  -4   8   3     3421.85     3398.01     64.52 o 
  -3   8   3     7502.41     7461.79    174.56 o 
  -2   8   3      350.01      353.15     13.33 o 
  -1   8   3     5259.45     5219.55     95.00 o 
   0   8   3      896.21      949.58     23.24 o 
   1   8   3     3183.24     3292.54     63.01 o 
   2   8   3      554.03      566.90     13.96 o 
   3   8   3     2296.02     2351.61     39.52 o 
   4   8   3      397.84      409.17     11.85 o 
   5   8   3     5461.28     5371.43     79.63 o 
   6   8   3       71.23       59.25     11.04 o 
   7   8   3     3569.75     3597.48     85.93 o 
   8   8   3       32.32       57.76     11.15 o 
   9   8   3     2360.83     2487.56     66.57 o 
  10   8   3      100.72      123.75     16.28 o 
 -11   9   3     1120.11     1175.20     46.95 o 
 -10   9   3      229.47      195.94     83.08 o 
  -9   9   3     1367.79     1362.03     45.29 o 
  -8   9   3     1219.12     1204.73     41.33 o 
  -7   9   3     4258.57     3924.69    193.26 o 
  -6   9   3      149.54      171.18     14.95 o 
  -5   9   3    11313.82    11367.35    275.83 o 
  -4   9   3      184.83      170.09      9.16 o 
  -3   9   3     9626.63     9893.79    173.77 o 
  -2   9   3       42.07       67.12      7.86 o 
  -1   9   3     1868.03     1912.95     40.39 o 
   0   9   3      508.41      493.35     15.74 o 
   1   9   3    12312.64    12284.45    213.68 o 
   2   9   3     1081.92     1061.96     26.35 o 
   3   9   3     5071.75     5061.44     77.33 o 
   4   9   3        5.44       21.93      5.86 o 
   5   9   3     2071.10     2083.75     41.87 o 
   6   9   3       14.31       30.78      9.10 o 
   7   9   3        5.30        0.42     14.27 o 
   8   9   3        1.28        6.33     11.59 o 
   9   9   3       75.44      118.28     13.68 o 
  10   9   3      133.07      169.16     16.71 o 
 -11  10   3       91.16       98.25     38.68 o 
 -10  10   3     2417.13     2367.27     69.92 o 
  -9  10   3      421.85      386.42     22.18 o 
  -8  10   3     3216.96     3188.52     86.35 o 
  -7  10   3        9.86       17.97      9.96 o 
  -6  10   3     1745.50     1764.24     67.65 o 
  -5  10   3      804.55      838.20     49.98 o 
  -4  10   3     3048.64     3013.69    148.13 o 
  -3  10   3      256.82      245.34     11.37 o 
  -2  10   3     5183.41     5080.80     94.66 o 
  -1  10   3     1088.84     1070.83     26.77 o 
   0  10   3     7478.13     7262.38    131.11 o 
   1  10   3     1488.59     1489.09     34.30 o 
   2  10   3      788.81      733.76     21.10 o 
   3  10   3     3068.60     3151.53     63.32 o 
   4  10   3      254.07      314.40     21.08 o 
   5  10   3     1464.44     1467.34     32.77 o 
   6  10   3       30.86       66.19      8.40 o 
   7  10   3     2272.02     2098.27     44.11 o 
   8  10   3      635.72      702.80     22.14 o 
   9  10   3      167.70      193.10     14.85 o 
 -10  11   3       91.94       78.31     21.53 o 
  -9  11   3       19.45       33.50     13.64 o 
  -8  11   3      689.03      701.64     30.88 o 
  -7  11   3       62.39       57.11     23.01 o 
  -6  11   3      298.60      340.83     21.95 o 
  -5  11   3       16.38       -7.11      9.71 o 
  -4  11   3       25.93       29.33     11.52 o 
  -3  11   3      213.50      250.38     12.51 o 
  -2  11   3      619.34      641.43     19.76 o 
  -1  11   3      283.76      363.39     14.42 o 
   0  11   3     4923.89     4566.48     86.87 o 
   1  11   3        0.03        6.45      5.91 o 
   2  11   3    10156.30     9704.98    216.30 o 
   3  11   3      339.47      352.34     14.73 o 
   4  11   3     3124.03     3162.46     76.15 o 
   5  11   3     1151.46     1085.62     31.39 o 
   6  11   3     1856.39     1804.70     39.36 o 
   7  11   3       59.20      128.87     11.41 o 
   8  11   3     2044.68     2137.03     46.27 o 
   9  11   3       31.75       79.44     19.75 o 
 -10  12   3     1318.12     1337.37     50.78 o 
  -9  12   3       26.24       52.96     13.98 o 
  -8  12   3     1437.95     1377.98     59.47 o 
  -7  12   3       22.41       59.27     13.39 o 
  -6  12   3     1360.45     1347.51     46.61 o 
  -5  12   3      243.74      282.62     19.06 o 
  -4  12   3      821.47      847.13     33.40 o 
  -3  12   3     2603.22     2630.42     55.80 o 
  -2  12   3     1570.56     1473.22     35.54 o 
  -1  12   3     1797.39     1760.63     40.62 o 
   0  12   3     3074.97     3122.74     63.93 o 
   1  12   3      918.87      900.35     25.41 o 
   2  12   3     2916.46     2801.75     58.80 o 
   3  12   3      287.85      293.84     22.96 o 
   4  12   3      157.09      169.09     13.16 o 
   5  12   3     1378.77     1390.65     42.72 o 
   6  12   3       95.00      195.12     15.17 o 
   7  12   3     1238.21     1281.50     32.19 o 
   8  12   3       55.83       85.28     11.77 o 
  -9  13   3     1287.06     1360.88     57.30 o 
  -8  13   3       45.24       67.74     14.57 o 
  -7  13   3     3617.82     3778.43    102.49 o 
  -6  13   3      110.92      125.25     17.86 o 
  -5  13   3     7786.52     7654.88    288.14 o 
  -4  13   3       41.93       53.48     15.57 o 
  -3  13   3     5482.67     5245.95    159.21 o 
  -2  13   3      149.72      158.79     12.45 o 
  -1  13   3     1878.29     1856.69     43.30 o 
   0  13   3      302.65      312.07     14.63 o 
   1  13   3     2043.80     2049.36     46.47 o 
   2  13   3       32.10       65.24      9.58 o 
   3  13   3     1045.96     1018.61     45.42 o 
   4  13   3      742.44      652.71     26.53 o 
   5  13   3      971.93      991.32     35.02 o 
   6  13   3      119.93      194.08     17.47 o 
   7  13   3       26.27       68.38     18.54 o 
   8  13   3       38.28       45.01     11.14 o 
  -8  14   3      213.44      265.70     38.90 o 
  -7  14   3      205.66      220.13     19.04 o 
  -6  14   3      265.36      328.80     36.29 o 
  -5  14   3      376.07      452.02     25.65 o 
  -4  14   3      537.35      591.08     47.08 o 
  -3  14   3      697.86      777.47     33.83 o 
  -2  14   3      109.99      184.91     14.29 o 
  -1  14   3     1291.29     1249.82     33.32 o 
   0  14   3      432.35      477.20     18.92 o 
   1  14   3      498.12      450.91     18.06 o 
   2  14   3     2000.43     1888.81     44.94 o 
   3  14   3     1010.45      976.07     33.96 o 
   4  14   3      873.95      893.57     32.88 o 
   5  14   3     2000.14     1911.67     54.90 o 
   6  14   3      300.34      325.50     20.48 o 
   7  14   3     1872.98     1876.68     56.31 o 
  -7  15   3      263.65      318.44     40.42 o 
  -6  15   3       57.75      118.47     18.27 o 
  -5  15   3      637.27      605.15     30.40 o 
  -4  15   3      186.06      225.27     21.37 o 
  -3  15   3       22.93       34.72     19.34 o 
  -2  15   3      693.35      684.52     31.10 o 
  -1  15   3       35.56       90.20     11.84 o 
   0  15   3     2126.07     2081.37     49.09 o 
   1  15   3       82.99      107.22     12.13 o 
   2  15   3     2699.31     2595.12     58.11 o 
   3  15   3     1348.41     1289.72     41.69 o 
   4  15   3     1359.58     1351.63     43.68 o 
   5  15   3        0.74       32.93     12.99 o 
   6  15   3      960.34     1017.56     41.72 o 
  -6  16   3     1713.18     1619.45     57.27 o 
  -5  16   3       50.03       74.30     24.12 o 
  -4  16   3      687.58      637.32     31.67 o 
  -3  16   3       83.51      119.72     18.76 o 
  -2  16   3     2476.70     2324.14     70.83 o 
  -1  16   3      132.57      172.58     14.21 o 
   0  16   3     1318.48     1273.10     35.52 o 
   1  16   3      451.76      496.50     20.44 o 
   2  16   3      464.68      478.31     24.35 o 
   3  16   3       89.40      199.04     18.95 o 
   4  16   3       30.42       69.67     15.12 o 
   5  16   3       66.17      122.68     16.90 o 
  -5  17   3     1167.97     1189.83     47.35 o 
  -4  17   3      230.21      251.51     20.75 o 
  -3  17   3      955.52      934.43     39.61 o 
  -2  17   3       17.60       33.86     22.16 o 
  -1  17   3     2137.32     2074.74     65.46 o 
   0  17   3      221.44      231.46     14.58 o 
   1  17   3      714.86      725.79     25.67 o 
   2  17   3      662.71      690.94     30.17 o 
   3  17   3      590.28      647.42     29.13 o 
   4  17   3      175.98      226.86     26.37 o 
  -3  18   3      256.61      280.93     22.76 o 
  -2  18   3       24.48       32.41     15.36 o 
  -1  18   3     1027.63      971.33     52.95 o 
   0  18   3       54.78       65.55     15.36 o 
   1  18   3      674.99      693.10     25.61 o 
   2  18   3       42.80       79.24     16.13 o 
 -12   0   4     1305.36     1454.78    100.10 o 
 -10   0   4     3856.41     3819.77    195.86 o 
  -8   0   4      190.28      175.87     25.21 o 
  -6   0   4     1417.76     1248.15     29.64 o 
  -4   0   4    10182.34     9569.55    185.23 o 
  -2   0   4    35087.39    33173.13    701.49 o 
   0   0   4    11870.61    11983.18    257.33 o 
   2   0   4    15456.40    14835.93    731.08 o 
   4   0   4    14050.52    14141.44    308.31 o 
   6   0   4     7883.37     7578.83    223.82 o 
   8   0   4     5182.16     5067.96    161.24 o 
  10   0   4      648.95      659.30     39.26 o 
 -13   1   4        0.87       38.39     22.79 o 
 -12   1   4      652.75      637.69     53.96 o 
 -11   1   4      148.40      202.06     29.34 o 
 -10   1   4      387.17      413.84     31.07 o 
  -9   1   4     1790.08     1743.45     73.24 o 
  -8   1   4      823.56      850.37     26.60 o 
  -7   1   4     5861.43     5897.41    134.33 o 
  -6   1   4     3572.87     3553.32     73.01 o 
  -5   1   4     2553.10     2520.67     39.47 o 
  -4   1   4     4857.11     5251.87     90.79 o 
  -3   1   4    14317.54    14629.15    244.23 o 
  -2   1   4     1312.49     1464.06     46.82 o 
  -1   1   4     5112.81     5269.42     82.07 o 
   0   1   4     3258.04     3405.32     51.31 o 
   1   1   4     4032.98     3877.94     62.68 o 
   2   1   4        3.20       34.50      8.78 o 
   3   1   4     3326.34     3164.23     53.42 o 
   4   1   4       54.14       53.58      9.30 o 
   5   1   4     6116.77     5954.70    174.08 o 
   6   1   4      413.13      443.40     15.48 o 
   7   1   4      177.28      179.35     12.70 o 
   8   1   4     3122.01     2838.54     70.68 o 
   9   1   4      466.86      435.07     42.37 o 
  10   1   4      883.49      856.32     32.51 o 
  11   1   4      316.84      342.61     20.44 o 
 -13   2   4      599.60      628.27     43.69 o 
 -12   2   4       10.30       33.70     19.48 o 
 -11   2   4     1311.10     1338.19     87.86 o 
 -10   2   4      478.85      458.78     32.63 o 
  -9   2   4     2683.86     2695.85    102.44 o 
  -8   2   4       10.98       23.06      6.42 o 
  -7   2   4     4138.35     4313.94     82.80 o 
  -6   2   4      259.69      253.28      9.03 o 
  -5   2   4     1468.96     1526.97     69.71 o 
  -4   2   4        5.20       18.28      7.13 o 
  -3   2   4     1680.78     1891.50     46.11 o 
  -2   2   4     5153.13     5371.63     79.11 o 
  -1   2   4      351.84      339.80     13.28 o 
   0   2   4      321.03      358.52     11.91 o 
   1   2   4      507.01      669.92     14.78 o 
   2   2   4      146.89      143.77      6.31 o 
   4   2   4      294.64      309.25      9.19 o 
   5   2   4     1163.82     1066.19     45.65 o 
   6   2   4     1837.37     1719.52     45.58 o 
   7   2   4      127.43      141.80     11.16 o 
   8   2   4       57.33       53.70     10.43 o 
   9   2   4     1048.92     1032.88     35.44 o 
  10   2   4        2.94        8.60     10.65 o 
  11   2   4      622.32      561.97     26.22 o 
 -12   3   4      623.04      673.76     44.14 o 
 -11   3   4       93.54      156.15     30.57 o 
 -10   3   4      199.49      238.58     23.84 o 
  -9   3   4      700.53      755.40     34.16 o 
  -8   3   4     1865.27     1909.73     42.60 o 
  -7   3   4     7702.93     7606.03    306.95 o 
  -6   3   4      124.00      158.58      7.64 o 
  -5   3   4     3765.60     3617.65     82.22 o 
  -4   3   4      406.31      429.38     12.15 o 
  -3   3   4    13991.93    14108.17    426.42 o 
  -2   3   4       60.16       94.75     10.02 o 
  -1   3   4     6225.20     6149.60     77.84 o 
   0   3   4     3584.14     3828.85     52.27 o 
   1   3   4    23909.26    24001.23    363.27 o 
   2   3   4      483.52      490.70     12.56 o 
   3   3   4    10361.01     9877.55    153.69 o 
   4   3   4      194.85      260.34     19.26 o 
   5   3   4     8522.37     8770.70    166.15 o 
   6   3   4     2246.11     2225.49     55.67 o 
   7   3   4      710.33      746.58     31.15 o 
   8   3   4      115.75      155.29     15.16 o 
   9   3   4      722.18      705.11     28.07 o 
  10   3   4      202.30      204.72     15.15 o 
  11   3   4     1020.42     1119.92     39.90 o 
 -12   4   4      921.14     1018.23     57.65 o 
 -11   4   4      546.71      538.43     37.58 o 
 -10   4   4     3821.37     3884.52    141.64 o 
  -9   4   4      866.69      849.84     29.25 o 
  -8   4   4     2311.73     2325.71     55.09 o 
  -7   4   4      346.33      334.24     14.53 o 
  -6   4   4     3868.73     3507.99     80.40 o 
  -5   4   4       67.70      105.47      7.16 o 
  -4   4   4     2841.57     2560.06     48.54 o 
  -3   4   4      336.81      383.96     11.95 o 
  -2   4   4    20225.58    20129.02    336.78 o 
  -1   4   4     1047.31     1146.30     37.97 o 
   0   4   4     9166.30     8701.89    114.75 o 
   1   4   4     1667.57     1957.41     35.06 o 
   2   4   4    10852.38    10760.27    166.66 o 
   3   4   4      578.87      685.39     14.69 o 
   4   4   4     8596.51     8683.11    153.55 o 
   5   4   4     1713.19     1732.98     37.73 o 
   6   4   4     6456.29     6282.86    134.45 o 
   7   4   4      318.64      359.06     17.93 o 
   8   4   4     1724.89     1639.47     47.37 o 
   9   4   4       14.28       31.56     19.27 o 
  10   4   4      538.09      538.75     34.91 o 
  11   4   4        7.48       12.97     24.99 o 
 -12   5   4      580.78      547.97     42.12 o 
 -11   5   4      272.45      302.45     29.87 o 
 -10   5   4     1345.86     1288.90     41.41 o 
  -9   5   4       81.98      128.26     10.79 o 
  -8   5   4      986.68     1007.81     30.25 o 
  -7   5   4      344.46      337.77     15.02 o 
  -6   5   4     3989.96     3935.78    101.37 o 
  -5   5   4     4406.56     4317.33     80.44 o 
  -4   5   4     8951.55     8999.18    191.70 o 
  -3   5   4    10301.84    10793.95    283.52 o 
  -2   5   4      935.78     1040.12     20.40 o 
  -1   5   4     5534.15     5488.51    154.90 o 
   0   5   4     1414.32     1585.89     24.85 o 
   1   5   4       88.76      119.30      5.64 o 
   2   5   4       71.77      110.94      6.08 o 
   3   5   4     1131.51     1135.42     29.42 o 
   4   5   4       37.41       60.11      8.25 o 
   5   5   4      809.17      758.23     55.70 o 
   6   5   4      584.72      590.89     23.14 o 
   7   5   4     2268.24     2232.64     58.17 o 
   8   5   4     2904.75     2696.88    103.73 o 
   9   5   4      424.97      407.56     21.03 o 
  10   5   4      900.74      833.62     48.39 o 
 -12   6   4        0.20       46.38     29.34 o 
 -11   6   4     1208.56     1049.17    118.79 o 
 -10   6   4      172.50      184.68     15.22 o 
  -9   6   4      137.71      197.54     20.30 o 
  -8   6   4      157.14      170.13     17.12 o 
  -7   6   4     3181.23     2939.47    167.06 o 
  -6   6   4      214.87      236.85     17.14 o 
  -5   6   4      420.72      440.18     15.11 o 
  -4   6   4     7925.99     7971.43    151.17 o 
  -3   6   4     2582.59     2548.69    120.02 o 
  -2   6   4     7417.65     7585.37    179.60 o 
  -1   6   4     2188.75     2309.53     40.59 o 
   0   6   4     1917.67     1871.42     56.65 o 
   1   6   4      252.67      312.14      8.56 o 
   2   6   4      810.22     1013.40     48.36 o 
   3   6   4     1179.64     1273.82     29.43 o 
   4   6   4      791.25      923.56     28.47 o 
   5   6   4      128.02      151.02     12.11 o 
   6   6   4     2125.64     2102.05     54.80 o 
   7   6   4      374.21      344.64     21.66 o 
   8   6   4      553.47      527.80     23.75 o 
   9   6   4      478.89      506.32     23.92 o 
  10   6   4       10.20       11.30     10.86 o 
 -12   7   4       68.39      120.43     30.01 o 
 -11   7   4      288.63      283.75     43.24 o 
 -10   7   4      357.14      425.77     28.54 o 
  -9   7   4     3454.71     3522.62     90.45 o 
  -8   7   4      577.96      629.29     25.71 o 
  -7   7   4     1082.89     1001.89     82.72 o 
  -6   7   4      862.22      780.62     28.40 o 
  -5   7   4     5363.31     5075.75    262.93 o 
  -4   7   4       18.26       20.29      6.77 o 
  -3   7   4     7557.62     7192.42    169.39 o 
  -2   7   4      245.20      289.24      9.48 o 
  -1   7   4    15383.01    15074.24    334.73 o 
   0   7   4     3937.57     3888.08     65.09 o 
   1   7   4     5373.81     5406.59     74.82 o 
   2   7   4       23.47       34.66      5.10 o 
   3   7   4     7034.54     7005.67    103.34 o 
   4   7   4     1367.78     1375.82     38.46 o 
   5   7   4     6360.11     6329.29    135.78 o 
   6   7   4     1355.28     1329.50     39.69 o 
   7   7   4     3344.53     3271.44     79.69 o 
   8   7   4       57.51       67.73     12.08 o 
   9   7   4      202.19      233.37     16.57 o 
  10   7   4       50.00      105.66     17.89 o 
 -11   8   4      882.75      882.31     43.75 o 
  -9   8   4     1148.65     1155.28     51.14 o 
  -8   8   4     1949.63     1834.17     98.15 o 
  -7   8   4     1579.27     1547.37     47.28 o 
  -6   8   4     5344.05     5065.72    133.93 o 
  -5   8   4     1284.21     1329.36     33.71 o 
  -4   8   4     3147.33     3160.32     98.58 o 
  -3   8   4      948.03      905.32     19.99 o 
  -2   8   4     3556.51     3319.79     70.51 o 
  -1   8   4      938.78      951.45     25.11 o 
   0   8   4     7437.74     7017.03    125.49 o 
   1   8   4      150.26      176.89     19.87 o 
   2   8   4    10999.85    10551.90    151.32 o 
   3   8   4      321.27      383.29     27.61 o 
   4   8   4     5741.17     5655.76     94.87 o 
   5   8   4      796.94      835.20     29.09 o 
   6   8   4     1631.04     1672.95     47.27 o 
   7   8   4     1782.88     1627.20     47.52 o 
   8   8   4      818.61      820.66     33.39 o 
   9   8   4      670.43      652.23     28.19 o 
  10   8   4      537.64      579.64     26.75 o 
 -11   9   4      133.08      170.43     86.99 o 
 -10   9   4     1822.75     1609.94     51.92 o 
  -9   9   4        2.11       11.80     10.12 o 
  -8   9   4     1407.70     1354.17     44.65 o 
  -7   9   4        0.68       -1.05     13.72 o 
  -6   9   4      396.63      386.79     20.42 o 
  -5   9   4     1280.52     1222.87     40.02 o 
  -4   9   4      469.87      517.72     22.80 o 
  -3   9   4      989.28      937.33     32.11 o 
  -2   9   4      246.57      237.97     12.52 o 
  -1   9   4      678.13      674.23     19.15 o 
   0   9   4     1332.66     1237.07     29.44 o 
   1   9   4       17.78       92.74     13.40 o 
   2   9   4      891.91      911.37     24.19 o 
   3   9   4      124.30      124.62      8.34 o 
   4   9   4      282.61      308.89     12.76 o 
   5   9   4       31.33       54.81     10.02 o 
   6   9   4      772.35      800.94     22.96 o 
   7   9   4      646.86      683.26     27.75 o 
   8   9   4      125.14       87.84     12.60 o 
   9   9   4      152.51      176.52     18.18 o 
 -10  10   4       53.96       86.14     20.75 o 
  -9  10   4      133.70      194.26     17.45 o 
  -8  10   4      569.22      601.37     66.28 o 
  -7  10   4      961.68      978.23     36.42 o 
  -6  10   4      735.77      753.52     30.38 o 
  -5  10   4      997.96     1018.63     36.40 o 
  -4  10   4     4949.64     5001.42    255.33 o 
  -3  10   4     1599.02     1588.99     47.92 o 
  -2  10   4     3091.77     3217.36     63.67 o 
  -1  10   4      344.07      370.73     14.14 o 
   0  10   4     3088.29     2968.06    100.01 o 
   1  10   4      199.86      213.89     11.41 o 
   2  10   4     2727.30     2852.05     58.50 o 
   3  10   4       45.31       84.23      9.51 o 
   4  10   4     2880.75     2891.10     54.79 o 
   5  10   4      191.90      215.60     11.25 o 
   6  10   4      720.85      686.01     21.24 o 
   7  10   4      398.85      381.81     16.23 o 
   8  10   4      278.64      323.32     15.75 o 
   9  10   4      607.25      647.40     22.85 o 
 -10  11   4       14.55       34.03     12.73 o 
  -9  11   4     1063.76     1075.62     42.01 o 
  -8  11   4      414.61      399.40     22.76 o 
  -7  11   4      284.06      324.30     20.23 o 
  -6  11   4      195.18      177.05     22.91 o 
  -5  11   4     1992.39     2087.65     61.27 o 
  -4  11   4     1586.38     1580.83     49.36 o 
  -3  11   4    10446.26    10109.49    411.72 o 
  -2  11   4        1.83       -1.10      7.87 o 
  -1  11   4     7112.50     6773.42    124.24 o 
   0  11   4      370.93      386.18     15.25 o 
   1  11   4     3079.69     3005.74     61.12 o 
   2  11   4      208.87      201.85     11.81 o 
   3  11   4     1835.89     1759.48     41.10 o 
   4  11   4      622.59      641.31     25.56 o 
   5  11   4     4284.13     4357.35     78.53 o 
   6  11   4       75.06      106.90     11.24 o 
   7  11   4     3419.53     3488.99     67.20 o 
   8  11   4      116.39       95.44     11.57 o 
 -10  12   4      431.73      487.35     33.46 o 
  -9  12   4      163.21      185.25     20.18 o 
  -8  12   4      706.10      803.47     34.60 o 
  -7  12   4     1155.89     1027.21     39.56 o 
  -6  12   4     2879.01     2935.16     82.10 o 
  -5  12   4     1495.50     1388.61     62.08 o 
  -4  12   4      716.33      691.35     29.67 o 
  -3  12   4      430.81      408.40     22.00 o 
  -2  12   4     2161.78     2116.92     61.36 o 
  -1  12   4       39.46       41.09      8.48 o 
   0  12   4      961.71      904.68     25.65 o 
   1  12   4        0.45       -0.80      9.89 o 
   2  12   4     5203.08     5086.37     98.27 o 
   3  12   4      155.10      169.96     14.86 o 
   4  12   4     1102.52     1065.70     35.75 o 
   5  12   4      144.03      181.77     21.37 o 
   6  12   4     1193.45     1257.08     31.99 o 
   7  12   4      777.41      740.92     23.80 o 
   8  12   4       68.83       97.12     14.42 o 
  -9  13   4        0.24       28.90     15.43 o 
  -8  13   4     1196.45     1141.59     44.13 o 
  -7  13   4      206.99      241.72     19.13 o 
  -6  13   4       89.82      115.26     16.56 o 
  -5  13   4        0.37      -13.92     10.89 o 
  -4  13   4      300.30      266.87     18.99 o 
  -3  13   4       34.35       53.82     12.09 o 
  -2  13   4      376.12      360.08     20.95 o 
  -1  13   4      960.70      958.59     27.33 o 
   0  13   4      660.97      643.78     21.69 o 
   1  13   4       36.19       60.06      9.74 o 
   2  13   4      340.59      336.02     15.43 o 
   3  13   4      160.81      168.94     15.03 o 
   4  13   4      226.99      208.44     21.22 o 
   5  13   4      210.75      224.15     18.58 o 
   6  13   4      330.79      341.69     21.10 o 
   7  13   4       92.82      152.20     18.40 o 
  -8  14   4      855.83      931.94     39.90 o 
  -7  14   4       45.19       84.85     18.76 o 
  -6  14   4     1607.93     1716.45     57.21 o 
  -5  14   4       50.68       42.11     13.91 o 
  -4  14   4     2128.39     2038.38     63.42 o 
  -3  14   4        5.08       28.62     21.66 o 
  -2  14   4     1138.06     1100.06     43.90 o 
  -1  14   4       56.85       77.03     14.69 o 
   0  14   4     2657.16     2505.34     64.17 o 
   1  14   4       58.42       83.18     10.67 o 
   2  14   4     2285.15     2256.24     51.79 o 
   3  14   4      162.34      167.34     18.18 o 
   4  14   4     2351.06     2300.27     62.79 o 
   5  14   4       16.29       43.59     12.15 o 
   6  14   4      221.37      263.42     19.46 o 
  -7  15   4      457.42      492.77     55.99 o 
  -6  15   4       58.96       67.33     24.92 o 
  -5  15   4      892.03      882.44     58.31 o 
  -4  15   4        3.82        5.33     20.06 o 
  -3  15   4     3193.04     3211.19     89.69 o 
  -2  15   4      328.61      307.91     20.93 o 
  -1  15   4     1688.77     1609.15     53.31 o 
   0  15   4       99.01      142.55     12.83 o 
   1  15   4     3123.70     3111.09     67.40 o 
   2  15   4       15.53       45.05     12.79 o 
   3  15   4      928.85      883.58     33.60 o 
   4  15   4      481.44      459.00     24.16 o 
   5  15   4     1910.32     1907.80     56.65 o 
   6  15   4      387.14      394.28     23.35 o 
  -6  16   4      431.67      421.15     26.69 o 
  -5  16   4     1163.13     1136.51     45.01 o 
  -4  16   4      493.95      552.72     29.16 o 
  -3  16   4      437.24      391.38     23.88 o 
  -2  16   4      874.24      846.10     36.19 o 
  -1  16   4       98.57      100.90     19.56 o 
   0  16   4      230.17      222.49     18.08 o 
   1  16   4      285.24      317.04     16.45 o 
   2  16   4       54.68       76.84     15.24 o 
   3  16   4       18.05       35.31     13.10 o 
   4  16   4       95.46      165.02     18.78 o 
  -5  17   4       56.14       61.59     28.39 o 
  -4  17   4       49.09       57.85     16.07 o 
  -3  17   4      852.47      801.99     36.35 o 
  -2  17   4       20.04       35.56     25.93 o 
  -1  17   4     1061.02     1040.90     41.75 o 
   0  17   4        3.86       27.43     17.38 o 
   1  17   4        7.96       53.74     11.90 o 
   2  17   4        9.93       23.20     12.87 o 
   3  17   4       19.14        6.68     13.62 o 
  -2  18   4     1308.48     1393.25     51.95 o 
  -1  18   4       65.21       91.45     17.67 o 
   0  18   4     1072.49     1063.58     42.36 o 
 -11   0   5     1321.13     1384.52     94.89 o 
  -9   0   5     3636.37     3563.93    182.68 o 
  -7   0   5    17224.80    16903.40    745.42 o 
  -5   0   5     9964.90     9915.82    193.15 o 
  -3   0   5     9072.22     9382.51    180.51 o 
  -1   0   5     9677.24     9914.35    214.45 o 
   1   0   5    10687.69    10727.58    233.77 o 
   3   0   5     3405.30     3474.77     84.06 o 
   5   0   5      338.22      312.01     15.96 o 
   7   0   5      807.45      775.77     39.84 o 
   9   0   5      118.94      198.18     24.34 o 
 -12   1   5      731.85      775.25     47.75 o 
 -11   1   5      108.78      163.87     30.35 o 
 -10   1   5     2330.20     2256.96     92.40 o 
  -9   1   5     1286.08     1245.63     58.65 o 
  -8   1   5     2091.70     2095.76     67.11 o 
  -7   1   5       65.96       96.50     10.25 o 
  -6   1   5     4888.53     4808.81    120.90 o 
  -5   1   5     3060.74     3155.50     54.15 o 
  -4   1   5     3432.41     3373.77     61.01 o 
  -3   1   5     4633.62     4796.85     97.33 o 
  -2   1   5     8239.57     8321.92    141.64 o 
  -1   1   5     1008.19      990.74     17.74 o 
   0   1   5    10760.03    10783.46    155.46 o 
   1   1   5     3109.82     3259.52     54.48 o 
   2   1   5     3815.32     4180.52     69.27 o 
   3   1   5     6258.69     6448.46    103.64 o 
   4   1   5      431.65      421.26     12.96 o 
   5   1   5     8133.75     7727.38    124.23 o 
   6   1   5       43.15       65.02      7.70 o 
   7   1   5     2939.57     2880.49     70.84 o 
   8   1   5      252.19      229.74     15.92 o 
   9   1   5     1047.68     1039.71     36.47 o 
  10   1   5      115.16      148.68     16.36 o 
 -12   2   5      570.45      525.90     38.41 o 
 -11   2   5        3.10       17.07     18.18 o 
 -10   2   5        0.10       11.62     16.38 o 
  -9   2   5      166.09      174.50     23.11 o 
  -8   2   5      889.14      945.31     33.44 o 
  -7   2   5      437.85      453.20     16.39 o 
  -6   2   5     1917.24     1925.02     48.78 o 
  -5   2   5      461.15      476.11     13.31 o 
  -4   2   5      134.13      111.84      9.76 o 
  -3   2   5      721.84      674.42     28.93 o 
  -2   2   5     6985.56     6913.79    124.06 o 
  -1   2   5       93.54       82.71      3.65 o 
   0   2   5    15378.56    15835.69    227.45 o 
   1   2   5      931.12      977.29     20.37 o 
   2   2   5     6062.65     5794.45     93.61 o 
   3   2   5      733.38      796.32     18.70 o 
   4   2   5     7193.67     7166.01    115.49 o 
   5   2   5        6.58       40.65     11.48 o 
   6   2   5     2862.91     2804.31     58.67 o 
   7   2   5      835.80      784.49     28.42 o 
   8   2   5     4906.49     4728.89    108.84 o 
   9   2   5       21.48       57.27     17.02 o 
  10   2   5     2616.96     2650.82     71.90 o 
 -12   3   5     1615.38     1677.96     79.13 o 
 -11   3   5        1.23       -0.31     17.87 o 
 -10   3   5     2815.77     2796.29    109.23 o 
  -9   3   5        4.58       23.10     27.02 o 
  -8   3   5     3688.05     3727.63     97.71 o 
  -7   3   5       16.09       36.28      7.55 o 
  -6   3   5     3792.16     3851.16     91.55 o 
  -5   3   5      268.46      294.52     10.44 o 
  -4   3   5     2738.61     2581.71     48.90 o 
  -3   3   5      136.69      135.64      7.25 o 
  -2   3   5    11758.31    11471.79    165.77 o 
  -1   3   5     4903.36     4758.36     61.95 o 
   0   3   5    14786.48    15087.46    229.24 o 
   1   3   5     4222.59     4384.48     71.84 o 
   2   3   5     1429.79     1341.60     26.72 o 
   3   3   5     3671.12     3716.49     90.44 o 
   4   3   5       52.32       76.62      6.83 o 
   5   3   5     2390.68     2235.41     48.06 o 
   6   3   5     2354.60     2247.68     57.36 o 
   7   3   5      779.82      784.39     28.63 o 
   8   3   5     1779.73     1684.42     49.12 o 
   9   3   5     1067.50     1081.86     37.39 o 
  10   3   5        5.61       23.47     13.69 o 
 -12   4   5       65.73       64.93     24.71 o 
 -11   4   5     2083.31     2187.40     93.23 o 
 -10   4   5       83.81       67.46     19.75 o 
  -9   4   5     3411.56     3189.11    118.92 o 
  -8   4   5      129.65      172.08     16.73 o 
  -7   4   5     8844.78     8471.18    250.10 o 
  -6   4   5      702.71      672.63     18.21 o 
  -5   4   5     9339.32     9341.33    212.35 o 
  -4   4   5        2.31       10.50      4.79 o 
  -3   4   5    19703.81    20726.32    415.46 o 
  -2   4   5      442.62      447.64     10.26 o 
  -1   4   5    11853.01    12203.22    187.10 o 
   0   4   5     4436.45     4536.68     62.44 o 
   1   4   5     6303.22     6182.01     98.64 o 
   2   4   5     1958.71     2133.10     39.15 o 
   3   4   5     2667.04     2618.63     47.27 o 
   4   4   5      363.82      407.66     12.96 o 
   5   4   5        4.41       15.50      5.87 o 
   6   4   5       23.73       34.66     14.56 o 
   7   4   5       55.57       90.42     14.41 o 
   8   4   5      665.53      597.67     25.49 o 
   9   4   5       18.03       41.32     15.79 o 
  10   4   5      166.61      188.22     16.50 o 
 -12   5   5       78.61      100.54     27.99 o 
 -11   5   5      231.03      221.76     25.34 o 
 -10   5   5       83.72      136.92     24.61 o 
  -9   5   5      342.80      389.48     24.91 o 
  -8   5   5     3134.62     2968.27    131.17 o 
  -7   5   5       68.43       91.70     20.28 o 
  -6   5   5     2529.56     2694.23     80.52 o 
  -5   5   5     2492.74     2628.05     62.09 o 
  -4   5   5      137.55      133.01      8.96 o 
  -3   5   5     4963.48     4999.40    135.54 o 
  -2   5   5      306.26      414.15     10.73 o 
  -1   5   5      667.72      660.55     15.21 o 
   0   5   5      509.79      526.83     11.40 o 
   1   5   5     4856.04     5203.33     71.78 o 
   2   5   5     4689.28     4721.39     78.16 o 
   3   5   5     3683.01     3668.38     63.12 o 
   4   5   5     3334.78     3238.70     57.66 o 
   5   5   5     5275.22     5283.56    115.70 o 
   6   5   5      293.07      297.71     16.47 o 
   7   5   5     3704.91     3646.46     87.33 o 
   8   5   5        1.36       37.48     10.62 o 
   9   5   5     1765.81     1711.67     51.67 o 
  10   5   5       11.61       31.21     35.86 o 
 -12   6   5       88.79      136.78     54.18 o 
 -11   6   5        4.35       16.65     20.39 o 
 -10   6   5       28.32       54.68     20.01 o 
  -9   6   5     1294.35     1115.44     56.50 o 
  -8   6   5        0.64       17.64      8.56 o 
  -7   6   5     2049.54     1964.60     96.44 o 
  -6   6   5     1283.44     1211.50     41.46 o 
  -5   6   5     2249.67     2206.36     48.79 o 
  -4   6   5     2311.60     2240.99     75.70 o 
  -3   6   5      503.84      534.65     17.61 o 
  -2   6   5     2434.79     2447.43     42.77 o 
  -1   6   5      676.65      759.78     17.24 o 
   0   6   5     4959.41     5161.52     84.30 o 
   1   6   5     2389.09     2436.33     37.37 o 
   2   6   5     6968.87     7134.54     97.27 o 
   3   6   5     2894.99     2911.76     52.47 o 
   4   6   5     8038.93     8035.99    144.26 o 
   5   6   5      237.29      235.45     14.39 o 
   6   6   5     3584.47     3534.52    118.58 o 
   7   6   5       15.58       26.71      9.90 o 
   8   6   5     2682.22     2676.78     70.42 o 
   9   6   5        1.53       15.89     11.73 o 
  10   6   5      512.25      468.58     31.15 o 
 -11   7   5      165.81      176.28     52.80 o 
 -10   7   5     2317.69     1152.14     97.64 o 
  -9   7   5     1220.46     1191.79     75.11 o 
  -8   7   5     3977.60     3632.23    103.07 o 
  -7   7   5       75.40      125.01     22.09 o 
  -6   7   5     5894.37     5821.64    337.11 o 
  -5   7   5      145.65      158.95     10.56 o 
  -4   7   5     7955.50     8108.59    155.68 o 
  -3   7   5        8.56       17.85      6.10 o 
  -2   7   5     6613.44     6658.81    106.72 o 
  -1   7   5     2041.87     1931.96     36.14 o 
   0   7   5    12860.11    12822.81    209.52 o 
   1   7   5      864.80      831.32     16.96 o 
   2   7   5     2120.00     2192.46     35.27 o 
   3   7   5       74.89      105.66      7.46 o 
   4   7   5      614.21      618.50     19.14 o 
   5   7   5        6.97       11.24      8.04 o 
   6   7   5       24.19       52.08     10.40 o 
   7   7   5       52.76       92.10     12.29 o 
   8   7   5      124.02      176.73     17.15 o 
   9   7   5      536.60      548.27     25.82 o 
 -10   8   5      174.43      191.66     24.63 o 
  -9   8   5     2937.88     2878.67     95.32 o 
  -8   8   5       46.75       64.21     11.10 o 
  -7   8   5     1449.16     1349.23     66.93 o 
  -6   8   5      125.74      154.78     21.08 o 
  -5   8   5     6123.81     5935.55    240.53 o 
  -4   8   5        7.37       13.52      6.74 o 
  -3   8   5     3841.14     3644.11     96.24 o 
  -2   8   5      213.49      244.62     12.57 o 
  -1   8   5    10238.44     9909.94    186.48 o 
   0   8   5     1049.25     1079.77     23.91 o 
   1   8   5      454.91      433.11     13.67 o 
   2   8   5      558.52      558.52     14.75 o 
   3   8   5     1546.77     1602.71     30.50 o 
   4   8   5      913.40      968.90     24.55 o 
   5   8   5       54.82       59.61     19.12 o 
   6   8   5     1164.16     1114.14     36.47 o 
   7   8   5     2137.71     2116.13     58.59 o 
   8   8   5      472.71      450.14     22.94 o 
   9   8   5       42.71       70.70     13.62 o 
 -11   9   5      278.69       71.42     45.92 o 
 -10   9   5       95.73      145.16     23.90 o 
  -9   9   5       95.16      149.89     35.33 o 
  -8   9   5      257.35      259.05     17.68 o 
  -7   9   5       33.82       84.18     16.22 o 
  -6   9   5      285.84      305.08     18.31 o 
  -5   9   5      377.45      417.75     17.01 o 
  -4   9   5       55.81       82.54     12.50 o 
  -3   9   5      753.12      791.10     28.66 o 
  -2   9   5      440.81      453.89     17.66 o 
  -1   9   5     4339.61     4222.56     72.26 o 
   0   9   5       51.48       70.92      8.17 o 
   1   9   5    11636.33    11780.65    207.09 o 
   2   9   5     1160.40     1145.66     24.11 o 
   3   9   5     3976.70     3933.52     63.23 o 
   4   9   5     2435.34     2345.11     46.68 o 
   5   9   5     1649.85     1509.32     34.46 o 
   6   9   5      134.11      166.44     17.66 o 
   7   9   5     2201.16     2174.26     60.59 o 
   8   9   5       52.29       92.59     14.99 o 
   9   9   5     2023.19     2037.00    121.33 o 
 -10  10   5        0.01       27.12     12.29 o 
  -9  10   5      913.63      856.51     34.78 o 
  -8  10   5      176.79      182.37     16.82 o 
  -7  10   5     1658.76     1655.56     52.16 o 
  -6  10   5      262.37      313.68     18.88 o 
  -5  10   5     1231.98     1307.88     43.15 o 
  -4  10   5     3004.75     2923.11     78.74 o 
  -3  10   5     1559.51     1536.39     79.17 o 
  -2  10   5      688.62      718.09     28.57 o 
  -1  10   5     1931.47     2013.66     43.68 o 
   0  10   5      645.50      671.54     20.57 o 
   1  10   5     3268.03     3125.45     63.23 o 
   2  10   5      110.48      137.72     11.74 o 
   3  10   5      508.93      535.53     15.62 o 
   4  10   5     3870.07     3777.28     68.95 o 
   5  10   5      369.91      367.57     15.35 o 
   6  10   5     2100.03     2152.53     45.99 o 
   7  10   5       35.11       65.64     10.31 o 
   8  10   5     1114.17     1221.40     33.07 o 
 -10  11   5      845.66      897.73     37.25 o 
  -9  11   5      288.54      314.42     20.92 o 
  -8  11   5     3426.51     3440.12    118.87 o 
  -7  11   5       14.88       35.42     12.60 o 
  -6  11   5     6641.12     6399.58    249.46 o 
  -5  11   5        3.78        6.82     10.36 o 
  -4  11   5     4358.33     4215.05    179.28 o 
  -3  11   5      137.74      165.52     15.46 o 
  -2  11   5     1242.20     1284.11     50.12 o 
  -1  11   5      113.71      145.68     25.93 o 
   0  11   5     4736.76     4620.35    120.90 o 
   1  11   5      584.00      558.23     19.27 o 
   2  11   5     2573.02     2592.87     55.78 o 
   3  11   5        0.80       12.57      9.50 o 
   4  11   5      864.41      864.11     24.17 o 
   5  11   5        8.04       22.34      8.49 o 
   6  11   5       37.95       55.72      9.54 o 
   7  11   5       61.76       97.70     11.51 o 
   8  11   5       42.18       89.57     15.15 o 
  -9  12   5      489.54      530.20     27.43 o 
  -8  12   5      724.94      766.02     33.73 o 
  -7  12   5      887.49      892.95     36.72 o 
  -6  12   5      195.86      230.75     26.22 o 
  -5  12   5     1338.44     1305.83     78.16 o 
  -4  12   5       22.50       87.04     15.38 o 
  -3  12   5     1294.84     1225.74     42.71 o 
  -2  12   5      971.29     1046.60     37.96 o 
  -1  12   5     1407.02     1396.58     45.91 o 
   0  12   5       89.75      116.08     10.06 o 
   1  12   5      795.16      788.39     24.19 o 
   2  12   5     2974.62     2778.61     59.42 o 
   3  12   5      316.06      309.05     18.50 o 
   4  12   5     2082.77     2055.59     57.09 o 
   5  12   5      487.55      475.04     18.18 o 
   6  12   5     2446.36     2404.17     51.33 o 
   7  12   5      524.38      572.75     21.20 o 
  -9  13   5      378.71      419.28     39.19 o 
  -8  13   5      256.13      268.11     20.47 o 
  -7  13   5      302.50      340.45     22.35 o 
  -6  13   5      235.64      209.87     18.54 o 
  -5  13   5        3.24       26.51     12.74 o 
  -4  13   5       29.38       44.59     13.19 o 
  -3  13   5      721.93      681.25     30.68 o 
  -2  13   5        1.90       19.51     18.91 o 
  -1  13   5     2902.33     2838.87     78.75 o 
   0  13   5      195.87      195.40     22.16 o 
   1  13   5     3009.52     2927.85     62.70 o 
   2  13   5       62.99      104.19     12.38 o 
   3  13   5      802.18      877.61     38.10 o 
   4  13   5        6.31       26.80     15.65 o 
   5  13   5      408.17      423.05     23.23 o 
   6  13   5       32.30       43.43     13.57 o 
  -8  14   5       58.88      136.40     24.05 o 
  -7  14   5      829.35      802.97     36.54 o 
  -6  14   5      120.63      197.82     24.12 o 
  -5  14   5      838.94      814.27     35.28 o 
  -4  14   5      227.94      259.60     19.88 o 
  -3  14   5     2725.25     2493.39     73.54 o 
  -2  14   5      142.86      186.30     17.35 o 
  -1  14   5     1980.85     1934.66     74.03 o 
   0  14   5      500.96      510.26     31.80 o 
   1  14   5     1155.86     1145.89     32.14 o 
   2  14   5      943.49      928.79     28.57 o 
   3  14   5      188.04      232.41     18.55 o 
   4  14   5      783.37      814.26     32.61 o 
   5  14   5      135.84      168.99     28.54 o 
   6  14   5      363.93      409.19     23.87 o 
  -7  15   5       30.49       30.85     22.16 o 
  -6  15   5     2091.74     2168.24     69.39 o 
  -5  15   5      191.67      208.18     18.88 o 
  -4  15   5     1586.40     1581.69     54.65 o 
  -3  15   5      535.29      467.03     26.06 o 
  -2  15   5     1081.42     1078.50     41.60 o 
  -1  15   5       30.33       34.93     15.65 o 
   0  15   5     1174.60     1168.54     43.09 o 
   1  15   5      809.41      808.04     34.34 o 
   2  15   5      709.17      734.96     32.96 o 
   3  15   5      348.54      343.44     20.55 o 
   4  15   5      575.64      609.97     28.25 o 
   5  15   5        0.45        5.98     25.79 o 
  -6  16   5       15.91       34.90     15.94 o 
  -5  16   5      429.15      469.17     27.22 o 
  -4  16   5      289.69      326.16     23.53 o 
  -3  16   5       33.77       62.86     16.08 o 
  -2  16   5      543.78      515.50     28.05 o 
  -1  16   5        0.56      -16.71     13.21 o 
   0  16   5      273.41      262.72     20.79 o 
   1  16   5      261.90      249.64     18.94 o 
   2  16   5      280.68      320.23     29.48 o 
   3  16   5      579.09      606.87     27.83 o 
  -4  17   5      203.30      241.39     22.35 o 
  -3  17   5      584.90      597.85     31.53 o 
  -2  17   5        5.62       12.57     14.84 o 
  -1  17   5      359.03      368.99     38.90 o 
   0  17   5       69.54      108.47     41.36 o 
   1  17   5      907.34      933.54     54.04 o 
   2  17   5      620.32      666.69     44.47 o 
 -12   0   6     1234.54     1339.90     96.77 o 
 -10   0   6     4151.52     4440.10    225.13 o 
  -8   0   6     2879.05     3153.40    116.76 o 
  -6   0   6      997.94     1042.17     40.33 o 
  -4   0   6     2397.80     2439.03     57.19 o 
  -2   0   6     7098.58     7263.32    118.38 o 
   0   0   6      571.44      683.23     22.45 o 
   2   0   6      200.14      216.27     13.11 o 
   4   0   6      566.10      577.12     23.07 o 
   6   0   6        7.53       18.40      8.98 o 
   8   0   6      481.78      520.52     34.19 o 
  10   0   6      358.82      358.70     30.28 o 
 -12   1   6       65.37      111.11     26.37 o 
 -11   1   6      161.33      167.56     21.20 o 
 -10   1   6      572.19      622.43     39.70 o 
  -9   1   6      327.08      364.03     28.68 o 
  -8   1   6     3601.26     3780.14     98.36 o 
  -7   1   6     1433.40     1543.43     41.51 o 
  -6   1   6     1533.54     1614.32     39.53 o 
  -5   1   6     3592.88     3743.41     64.16 o 
  -4   1   6     6167.74     6048.11    106.29 o 
  -3   1   6     1048.51     1031.54     19.01 o 
  -2   1   6     1789.49     1781.86     41.09 o 
  -1   1   6       11.99        8.62      4.19 o 
   0   1   6     9988.00     9715.95    141.69 o 
   1   1   6      499.68      542.97     14.01 o 
   2   1   6     8347.21     8264.13    131.21 o 
   3   1   6      332.83      305.58     13.86 o 
   4   1   6     7608.97     7643.67    123.62 o 
   5   1   6      649.58      670.79     18.47 o 
   6   1   6      172.39      209.40     12.38 o 
   7   1   6      709.98      725.61     46.65 o 
   8   1   6      878.05      869.56     32.37 o 
   9   1   6      396.82      390.48     21.41 o 
  10   1   6      797.78      862.62     34.26 o 
 -12   2   6      184.85      218.72     25.77 o 
 -11   2   6      817.18      870.37     50.50 o 
 -10   2   6        2.56        1.95     16.91 o 
  -9   2   6      199.32      240.33     23.66 o 
  -8   2   6        9.38       24.33      9.83 o 
  -7   2   6     2046.23     2045.55     50.56 o 
  -6   2   6        5.76        8.01      6.65 o 
  -5   2   6     8301.86     7945.85    137.54 o 
  -4   2   6      652.55      704.50     17.91 o 
  -3   2   6    17998.18    17475.06    386.67 o 
  -2   2   6      311.98      320.00      8.90 o 
  -1   2   6     9426.01     9211.68    115.48 o 
   0   2   6     1486.72     1604.01     37.28 o 
   1   2   6     5910.78     5776.66     93.70 o 
   2   2   6      115.88      133.35      7.29 o 
   3   2   6    11859.94    11799.80    184.61 o 
   4   2   6      338.13      369.35     12.73 o 
   5   2   6     8188.71     7842.27    126.95 o 
   6   2   6      163.40      197.33     11.11 o 
   7   2   6     4161.68     3831.03     91.12 o 
   8   2   6        0.07       18.88     11.30 o 
   9   2   6      754.67      757.92     30.61 o 
  10   2   6       11.05        6.75     10.75 o 
 -12   3   6      174.10      227.21     29.45 o 
 -11   3   6      734.56      712.49     44.74 o 
 -10   3   6      173.29      191.08     22.56 o 
  -9   3   6     1070.70     1037.64     52.91 o 
  -8   3   6      436.69      462.88     22.76 o 
  -7   3   6     4818.73     4943.21    190.39 o 
  -6   3   6     2109.25     2188.04     79.54 o 
  -5   3   6     3927.74     3929.81     92.30 o 
  -4   3   6     2962.42     2988.91     56.76 o 
  -3   3   6      202.88      235.36      9.43 o 
  -2   3   6     3802.51     3630.39     59.74 o 
  -1   3   6     3069.35     3086.25     42.08 o 
   0   3   6      876.06      807.92     18.19 o 
   1   3   6       11.35       16.40      4.32 o 
   2   3   6     4357.19     4219.87     71.28 o 
   3   3   6      138.11      141.10      8.57 o 
   4   3   6     2066.28     2103.84     40.79 o 
   5   3   6      202.36      210.86     11.48 o 
   6   3   6     1355.94     1386.28     35.25 o 
   7   3   6     1769.71     1743.34     49.93 o 
   8   3   6      317.99      335.84     18.92 o 
   9   3   6      433.24      430.16     22.40 o 
  10   3   6      210.89      264.28     18.21 o 
 -12   4   6     1233.01     1284.27     67.46 o 
 -11   4   6       19.64       66.58     22.58 o 
 -10   4   6      430.05      518.01     48.60 o 
  -9   4   6      333.86      365.39     29.30 o 
  -8   4   6     2618.53     2803.71     91.72 o 
  -7   4   6      145.24      157.87     15.70 o 
  -6   4   6     1578.40     1678.09     35.97 o 
  -5   4   6      827.57      865.72     21.96 o 
  -4   4   6     7671.45     8114.64    141.17 o 
  -3   4   6     2678.03     2636.90     75.65 o 
  -2   4   6     1733.90     1816.02     32.99 o 
  -1   4   6       27.68       69.95      7.28 o 
   0   4   6     1241.73     1187.77     20.66 o 
   1   4   6      397.19      457.28     13.11 o 
   2   4   6        5.66       22.85      5.49 o 
   3   4   6      234.36      264.48     11.54 o 
   4   4   6      214.27      210.08      9.90 o 
   5   4   6     2992.12     2999.16     62.66 o 
   6   4   6      695.36      683.18     26.07 o 
   7   4   6      118.48      156.26     13.90 o 
   8   4   6      666.28      680.21     28.27 o 
   9   4   6       49.16       54.24     12.46 o 
 -12   5   6       82.06      162.62     30.83 o 
 -11   5   6      439.95      448.18     35.71 o 
 -10   5   6     1064.57     1122.56     58.77 o 
  -9   5   6     1624.81     1685.81     64.45 o 
  -8   5   6     2685.78     2526.44    108.51 o 
  -7   5   6      142.13      167.12     11.34 o 
  -6   5   6     2809.42     2813.07     55.97 o 
  -5   5   6      291.47      307.49     17.17 o 
  -4   5   6     8696.08     8826.65    153.91 o 
  -3   5   6       11.82       41.74      8.75 o 
  -2   5   6     4756.08     4777.94     95.20 o 
  -1   5   6      628.72      602.03     14.93 o 
   0   5   6     7319.94     7159.17     97.00 o 
   1   5   6       67.65      112.02      6.65 o 
   2   5   6     7937.54     7668.47    123.43 o 
   3   5   6      118.17      135.46      8.59 o 
   4   5   6     6963.10     6897.43    113.34 o 
   5   5   6      104.61      152.53     10.89 o 
   6   5   6     1079.19     1110.20     55.63 o 
   7   5   6      124.08      163.43     15.57 o 
   8   5   6      591.90      596.96     26.58 o 
   9   5   6        2.75       12.55     10.55 o 
 -11   6   6      493.29      518.10     40.20 o 
 -10   6   6     1300.83     1165.61     62.36 o 
  -9   6   6      428.30      465.39     29.80 o 
  -8   6   6      325.19      307.97     23.73 o 
  -7   6   6     2881.37     2815.98     85.09 o 
  -6   6   6       18.86       35.17      9.17 o 
  -5   6   6      968.70      978.02     50.00 o 
  -4   6   6        6.86       31.05      6.91 o 
  -3   6   6     6748.62     6573.14    128.08 o 
  -2   6   6      457.23      434.31     16.33 o 
  -1   6   6     9224.06     8680.70    151.08 o 
   0   6   6       72.50      109.40      6.45 o 
   1   6   6    12043.14    12135.02    160.18 o 
   2   6   6      629.47      663.31     15.24 o 
   3   6   6     5841.85     5694.12    135.88 o 
   4   6   6       27.35       55.50     11.65 o 
   5   6   6     4574.86     4453.08    101.46 o 
   6   6   6      100.13      127.64     13.98 o 
   7   6   6     1872.95     1840.85     62.44 o 
   8   6   6       50.98       79.55     13.04 o 
   9   6   6      929.85      949.55     36.37 o 
 -11   7   6      869.75      479.23     61.28 o 
 -10   7   6       27.33       81.56     40.27 o 
  -9   7   6     1158.06     1081.18    201.08 o 
  -8   7   6      120.90      144.67     12.66 o 
  -7   7   6     1383.85     1378.78     60.48 o 
  -6   7   6     1668.64     1549.51     38.50 o 
  -5   7   6     7651.48     7655.31    148.63 o 
  -4   7   6     2595.92     2501.66     71.63 o 
  -3   7   6      338.40      366.44     15.45 o 
  -2   7   6     1582.52     1473.01     37.01 o 
  -1   7   6     1879.32     1882.32     35.95 o 
   0   7   6      261.48      326.92     12.66 o 
   1   7   6      328.30      333.83     10.21 o 
   2   7   6        3.12       10.59      4.49 o 
   3   7   6       51.73       60.34      6.58 o 
   4   7   6       92.20      109.25     15.72 o 
   5   7   6     1125.29     1105.24     35.59 o 
   6   7   6     1109.05     1123.63     37.24 o 
   7   7   6      227.65      210.71     16.03 o 
   8   7   6       51.96       93.10     13.76 o 
   9   7   6      696.29      727.97     31.31 o 
 -11   8   6       43.37       57.43     23.51 o 
 -10   8   6      357.88      362.36     81.78 o 
  -9   8   6      116.78      203.69     30.86 o 
  -8   8   6     1553.63     1620.30     50.33 o 
  -7   8   6      344.30      343.60     19.04 o 
  -6   8   6     1013.69     1089.89     37.24 o 
  -5   8   6     5135.84     5035.69    186.92 o 
  -4   8   6     1143.38     1226.52     51.98 o 
  -3   8   6     2854.60     2705.79     60.25 o 
  -2   8   6      128.38      132.30     11.69 o 
  -1   8   6      563.59      568.58     20.30 o 
   0   8   6       97.67      153.82      8.59 o 
   1   8   6      231.19      275.14      9.68 o 
   2   8   6        7.35       33.79      6.50 o 
   3   8   6     1293.02     1295.03     26.80 o 
   4   8   6      413.98      419.76     15.55 o 
   5   8   6      957.50      978.32     53.02 o 
   6   8   6      368.03      406.45     30.35 o 
   7   8   6      174.79      199.49     15.97 o 
   8   8   6      617.89      657.12     29.05 o 
  -9   9   6       68.67      117.91     15.28 o 
  -8   9   6      131.75      163.55     15.90 o 
  -7   9   6      397.97      356.87     20.01 o 
  -6   9   6     1199.88     1236.91     41.66 o 
  -5   9   6      222.07      246.05     13.62 o 
  -4   9   6     6101.37     5948.57    194.62 o 
  -3   9   6       21.87       29.36      8.85 o 
  -2   9   6     5740.57     5483.74    176.23 o 
  -1   9   6     1059.55      988.18     29.21 o 
   0   9   6     5823.33     5801.26     97.07 o 
   1   9   6        0.36       18.73      7.40 o 
   2   9   6     5378.29     5282.31     81.96 o 
   3   9   6      285.09      334.08     17.40 o 
   4   9   6     6422.23     6537.21    110.71 o 
   5   9   6       77.17       90.81     12.80 o 
   6   9   6     4270.87     4357.72     80.85 o 
   7   9   6      230.30      215.57     16.70 o 
   8   9   6      750.92      761.78     31.59 o 
  -9  10   6     1149.29     1311.66     45.63 o 
  -8  10   6      982.99      887.57     35.05 o 
  -7  10   6     2290.89     2236.65    130.67 o 
  -6  10   6      867.96      861.79     33.96 o 
  -5  10   6     1574.81     1531.68     69.21 o 
  -4  10   6      469.28      495.82     19.94 o 
  -3  10   6     2707.90     2729.04     62.70 o 
  -2  10   6      153.35      148.65     11.19 o 
  -1  10   6     2098.60     2073.64     59.62 o 
   0  10   6        3.04       -8.10      8.96 o 
   1  10   6     4548.87     4297.08     83.70 o 
   2  10   6        4.62       13.76      8.33 o 
   3  10   6     1274.48     1311.51     28.25 o 
   4  10   6        1.28       12.65      7.58 o 
   5  10   6      565.80      600.11     20.57 o 
   6  10   6      505.05      511.29     19.21 o 
   7  10   6      207.23      247.98     16.89 o 
 -10  11   6       38.87       32.69     24.04 o 
  -9  11   6     1404.54     1354.69     48.53 o 
  -8  11   6      215.05      223.32     17.75 o 
  -7  11   6      356.24      358.97     21.65 o 
  -6  11   6       29.69       44.03     11.96 o 
  -5  11   6     1143.12     1082.40     39.72 o 
  -4  11   6        6.86       16.84     13.98 o 
  -3  11   6     1157.10     1145.91     40.56 o 
  -2  11   6      170.59      179.51     15.30 o 
  -1  11   6     1908.20     1826.35     55.32 o 
   0  11   6      894.33      838.64     32.05 o 
   1  11   6      192.18      177.90     11.25 o 
   2  11   6      247.02      222.73     18.83 o 
   3  11   6      342.70      375.13     26.37 o 
   4  11   6       63.30       85.08     10.62 o 
   5  11   6      313.53      344.17     15.40 o 
   6  11   6       25.62       53.67     10.33 o 
   7  11   6       54.33       60.08     11.11 o 
  -9  12   6      266.88      333.34     54.04 o 
  -8  12   6      315.02      347.50     32.31 o 
  -7  12   6      625.15      645.15     65.05 o 
  -6  12   6       46.44      116.95     16.73 o 
  -5  12   6      701.99      706.18     31.40 o 
  -4  12   6       78.84       98.92     15.34 o 
  -3  12   6      578.53      607.29     28.19 o 
  -2  12   6       32.19       47.93     12.86 o 
  -1  12   6     2991.76     2774.59     77.36 o 
   0  12   6       56.19       51.62     14.49 o 
   1  12   6     3324.04     3420.98     91.19 o 
   2  12   6       27.49       71.88     10.53 o 
   3  12   6     2243.66     2213.27     79.32 o 
   4  12   6       93.64      131.26     17.45 o 
   5  12   6      424.97      420.00     18.82 o 
   6  12   6      136.02      178.37     13.23 o 
  -8  13   6      228.63      247.19     37.38 o 
  -7  13   6       33.95       54.14     23.76 o 
  -6  13   6     1109.63     1061.11     41.69 o 
  -5  13   6       62.73       75.27     15.84 o 
  -4  13   6     5361.13     5374.25    135.43 o 
  -3  13   6      107.82      115.02     16.94 o 
  -2  13   6     2669.93     2505.16     72.74 o 
  -1  13   6       25.36       45.95     13.46 o 
   0  13   6     1602.18     1613.78     52.57 o 
   1  13   6        2.46       23.25     11.40 o 
   2  13   6     1244.14     1292.17     52.81 o 
   3  13   6       14.81       26.62     11.01 o 
   4  13   6     2285.18     2343.02     64.66 o 
   5  13   6      254.19      301.85     20.10 o 
   6  13   6     2227.51     2332.62     66.43 o 
  -7  14   6      466.64      478.52     27.48 o 
  -6  14   6     1623.66     1533.88     54.13 o 
  -5  14   6      347.07      399.13     24.82 o 
  -4  14   6      316.68      326.03     22.48 o 
  -3  14   6      918.07      870.36     36.44 o 
  -2  14   6       55.21       71.83     15.90 o 
  -1  14   6      723.90      706.12     45.42 o 
   0  14   6       64.75      112.23     31.29 o 
   1  14   6     1193.71     1186.17     43.00 o 
   2  14   6      249.94      249.32     26.80 o 
   3  14   6      281.24      272.92     18.95 o 
   4  14   6       15.96       39.77     13.59 o 
   5  14   6      345.43      398.54     23.73 o 
  -6  15   6        7.53       12.26     15.69 o 
  -5  15   6      173.88      227.34     21.34 o 
  -4  15   6      293.83      327.05     23.31 o 
  -3  15   6      446.60      414.59     24.98 o 
  -2  15   6      776.92      781.48     51.79 o 
  -1  15   6      216.67      240.04     20.85 o 
   0  15   6        8.05       30.39     13.69 o 
   1  15   6       33.96       49.14     15.11 o 
   2  15   6       25.75       40.13     22.31 o 
   3  15   6      183.80      191.35     17.57 o 
   4  15   6      346.89      420.43     23.71 o 
  -5  16   6      762.71      744.41     35.33 o 
  -4  16   6       55.58       69.40     16.43 o 
  -3  16   6      676.72      690.34     33.65 o 
  -2  16   6       78.35      108.39     18.87 o 
  -1  16   6     1409.01     1390.63     50.58 o 
   0  16   6      198.28      232.30     21.39 o 
   1  16   6     1016.50     1066.23     42.13 o 
   2  16   6       13.72       15.65     19.85 o 
 -11   0   7       23.50       62.00     31.87 o 
  -9   0   7      111.17      188.04     37.96 o 
  -7   0   7       14.06       49.36     18.11 o 
  -5   0   7       10.60       24.27      9.70 o 
  -3   0   7     3154.35     3014.12    111.05 o 
  -1   0   7    15188.32    14885.54    322.57 o 
   1   0   7     2990.86     2765.00     69.80 o 
   3   0   7     2253.55     2270.36     61.40 o 
   5   0   7      682.42      676.70     27.10 o 
   7   0   7     3898.97     3653.31    125.89 o 
   9   0   7     2963.52     2851.75    109.09 o 
 -12   1   7        2.89       33.08     21.60 o 
 -11   1   7      971.55      967.12     54.49 o 
 -10   1   7      172.73      204.02     29.09 o 
  -9   1   7     1774.65     1775.64     77.08 o 
  -8   1   7      165.73      166.22     15.84 o 
  -7   1   7     1739.49     1761.76     44.26 o 
  -6   1   7       96.36      141.59     12.20 o 
  -5   1   7     2991.97     3097.09     67.88 o 
  -4   1   7     1453.85     1357.34     38.83 o 
  -3   1   7     8449.84     8220.89    149.40 o 
  -2   1   7       11.25       22.79      3.89 o 
  -1   1   7     7909.06     7772.66    115.38 o 
   0   1   7      904.30      978.49     21.35 o 
   1   1   7      371.23      363.17     14.26 o 
   2   1   7     1305.35     1364.77     28.77 o 
   3   1   7      172.77      184.60      9.29 o 
   4   1   7     5395.96     5268.21     89.21 o 
   5   1   7      781.59      727.61     28.50 o 
   6   1   7      656.65      654.60     26.07 o 
   7   1   7      876.46      845.69     31.44 o 
   8   1   7      757.97      759.84     30.57 o 
   9   1   7        6.41       32.01     11.70 o 
 -12   2   7     1103.37     1164.76     63.41 o 
 -11   2   7       97.38      163.50     30.13 o 
 -10   2   7     2010.19     2015.94     86.95 o 
  -9   2   7       18.27       40.86     17.94 o 
  -8   2   7     6762.83     6574.89    162.42 o 
  -7   2   7      356.97      383.46     16.47 o 
  -6   2   7     2966.10     2915.43     73.10 o 
  -5   2   7        0.28        8.54      7.32 o 
  -4   2   7     2447.82     2401.05     47.14 o 
  -3   2   7       48.01       67.73      9.50 o 
  -2   2   7     5349.59     5122.63     75.20 o 
  -1   2   7      232.30      233.18      6.61 o 
   0   2   7     9273.85     8736.61    137.89 o 
   1   2   7       53.94      106.87      7.76 o 
   2   2   7     5408.52     5081.21     85.00 o 
   3   2   7       24.27       56.16      6.89 o 
   4   2   7      134.87      149.80     10.26 o 
   5   2   7       56.41       84.47      8.13 o 
   6   2   7      375.66      391.75     18.03 o 
   7   2   7      221.52      230.89     16.44 o 
   8   2   7      106.09      140.38     24.77 o 
   9   2   7       58.21       68.38     19.41 o 
 -12   3   7      524.10      507.56     40.71 o 
 -11   3   7       81.90      123.53     25.29 o 
 -10   3   7      938.04      910.56     50.96 o 
  -9   3   7     1801.26     1798.82     56.79 o 
  -8   3   7        1.58       -0.13     10.33 o 
  -7   3   7     1833.93     1834.84     51.75 o 
  -6   3   7     1666.19     1641.59     46.19 o 
  -5   3   7     1961.16     1770.56     92.56 o 
  -4   3   7      502.12      490.29     19.95 o 
  -3   3   7     1124.36     1116.10     25.96 o 
  -2   3   7      790.39      866.90     21.73 o 
  -1   3   7     2506.79     2407.18     36.27 o 
   0   3   7     1578.26     1700.15     32.88 o 
   1   3   7      506.97      497.47     14.31 o 
   2   3   7     3348.39     3490.01     61.43 o 
   3   3   7      989.52      954.46     23.27 o 
   4   3   7     4311.43     3991.67     70.67 o 
   5   3   7       43.48       49.14      9.23 o 
   6   3   7     4707.19     4324.78     87.29 o 
   7   3   7      129.64      178.98     16.78 o 
   8   3   7      628.64      607.73     27.11 o 
   9   3   7        0.78       19.10     11.89 o 
 -12   4   7        8.80       54.09     21.94 o 
 -11   4   7      137.15      195.52     31.50 o 
 -10   4   7      422.60      358.98     35.42 o 
  -9   4   7        0.57       18.08     12.60 o 
  -8   4   7     1225.92     1284.55     65.77 o 
  -7   4   7       66.42      104.10     13.67 o 
  -6   4   7      540.93      621.86     23.83 o 
  -5   4   7      289.44      289.75     11.62 o 
  -4   4   7       24.82       40.61      6.95 o 
  -3   4   7     1492.13     1535.40     33.86 o 
  -2   4   7       90.80      152.38     12.23 o 
  -1   4   7     4259.19     4022.64     57.25 o 
   0   4   7     1947.88     1891.77     30.46 o 
   1   4   7     2359.91     2156.72     40.75 o 
   2   4   7     1037.08      996.82     23.44 o 
   3   4   7     3643.60     3701.65     65.61 o 
   4   4   7        3.47       17.92      6.02 o 
   5   4   7      335.53      380.11     16.01 o 
   6   4   7      106.43      151.42     13.30 o 
   7   4   7     2062.48     2037.59     57.42 o 
   8   4   7        0.43        7.20     10.80 o 
   9   4   7     1214.04     1192.15     42.74 o 
 -11   5   7     1479.85     1594.80     77.32 o 
 -10   5   7      100.34      109.28     25.14 o 
  -9   5   7     1793.75     1852.25     69.70 o 
  -8   5   7       77.29      133.03     20.21 o 
  -7   5   7     2965.44     2954.53    104.89 o 
  -6   5   7       38.25       58.48      7.90 o 
  -5   5   7     3766.55     3653.75     81.74 o 
  -4   5   7        1.77       31.95     10.58 o 
  -3   5   7     8906.72     8079.42    252.01 o 
  -2   5   7     1476.26     1413.40     44.99 o 
  -1   5   7     6818.53     6695.40    131.04 o 
   0   5   7     1088.72     1079.11     20.03 o 
   1   5   7     2416.14     2340.59     37.33 o 
   2   5   7      754.98      733.92     19.39 o 
   3   5   7      106.01      139.31      9.24 o 
   4   5   7      719.01      725.93     20.15 o 
   5   5   7      945.40     1003.64     29.30 o 
   6   5   7      776.39      785.35     29.91 o 
   7   5   7      396.38      421.59     30.93 o 
   8   5   7      650.88      675.40     43.82 o 
 -11   6   7      197.18      224.68     36.34 o 
 -10   6   7     1808.28     1762.25     82.82 o 
  -9   6   7       10.01       23.24     17.55 o 
  -8   6   7     1316.89     1382.21     57.40 o 
  -7   6   7      632.07      580.60     32.84 o 
  -6   6   7     2055.51     2082.00     49.85 o 
  -5   6   7       48.32       83.82     20.26 o 
  -4   6   7     2734.30     2602.75     57.80 o 
  -3   6   7        2.54        4.05      6.53 o 
  -2   6   7     6712.17     6311.63    183.61 o 
  -1   6   7     1596.11     1524.62     38.56 o 
   0   6   7     1233.92     1188.31     22.04 o 
   1   6   7      962.77      926.74     19.02 o 
   2   6   7     2456.81     2369.65     38.58 o 
   3   6   7      212.26      235.87     10.98 o 
   4   6   7      221.26      245.96     13.04 o 
   5   6   7      665.12      651.49     22.65 o 
   6   6   7     1690.11     1707.48     50.09 o 
   7   6   7     1028.56     1018.40     49.76 o 
   8   6   7       34.11       47.58     12.50 o 
 -11   7   7        1.49       29.35     24.31 o 
 -10   7   7        5.71       36.25     19.50 o 
  -9   7   7      416.17      430.15     72.80 o 
  -8   7   7        0.15       45.03     19.48 o 
  -7   7   7     2106.74     1220.23     92.28 o 
  -6   7   7       88.20      129.17     15.20 o 
  -5   7   7      946.46      910.25     34.29 o 
  -4   7   7      460.71      486.17     18.83 o 
  -3   7   7        2.63       14.53      9.41 o 
  -2   7   7      896.98      840.05     25.87 o 
  -1   7   7       11.97       20.25      7.53 o 
   0   7   7     3149.05     3319.98     72.50 o 
   1   7   7     1766.52     1697.12     29.71 o 
   2   7   7     1707.19     1751.04     30.90 o 
   3   7   7      738.13      662.54     16.58 o 
   4   7   7     1614.51     1570.47     39.61 o 
   5   7   7      149.57      166.50     15.26 o 
   6   7   7     1963.84     2026.49     65.26 o 
   7   7   7       36.27       50.44     12.23 o 
   8   7   7     1088.04     1032.89     38.31 o 
 -10   8   7      573.62      246.57     43.90 o 
  -9   8   7       10.67       38.00     19.72 o 
  -7   8   7      342.83      379.37     20.41 o 
  -6   8   7     3089.38     3115.19     97.71 o 
  -5   8   7     1538.82     1508.01     41.09 o 
  -4   8   7      684.10      692.75     23.40 o 
  -3   8   7      529.62      550.03     20.50 o 
  -2   8   7     1057.22     1084.68     31.36 o 
  -1   8   7      820.21      787.95     25.55 o 
   0   8   7     3500.33     3300.11     72.71 o 
   1   8   7     1310.76     1263.13     28.87 o 
   2   8   7      672.00      665.90     16.42 o 
   3   8   7     3119.34     3179.08     50.69 o 
   4   8   7       36.91       57.84     12.59 o 
   5   8   7     1699.98     1712.10     50.18 o 
   6   8   7        0.32       27.27     10.95 o 
   7   8   7      793.61      778.66     31.44 o 
  -8   9   7       67.65       44.02     49.26 o 
  -7   9   7     2020.54     2096.31     61.85 o 
  -6   9   7        0.38        8.37     14.55 o 
  -5   9   7     1775.52     1635.70     42.41 o 
  -4   9   7       45.11       48.88      9.66 o 
  -3   9   7     1874.55     1802.06     45.51 o 
  -2   9   7      153.93      181.37     14.49 o 
  -1   9   7     5472.85     5353.05    110.72 o 
   0   9   7      192.08      204.97     13.26 o 
   1   9   7     1983.43     2034.26     41.26 o 
   2   9   7      104.87      127.94      9.17 o 
   3   9   7      958.87     1016.68     23.80 o 
   4   9   7       23.46       28.49      8.65 o 
   5   9   7      425.30      460.26     18.02 o 
   6   9   7        3.92       13.79      8.90 o 
   7   9   7       28.60       55.92      9.40 o 
  -9  10   7      294.92       93.30     43.61 o 
  -8  10   7      490.26      489.55     25.19 o 
  -7  10   7        7.96        3.11     13.64 o 
  -6  10   7     2561.93     2461.33     70.59 o 
  -5  10   7       17.26       28.50      9.32 o 
  -4  10   7     1934.45     1920.81     82.50 o 
  -3  10   7      266.98      299.64     15.77 o 
  -2  10   7     2486.61     2397.51     57.76 o 
  -1  10   7        1.58       22.05      9.08 o 
   0  10   7      458.03      424.96     18.82 o 
   1  10   7     1289.21     1273.47     43.04 o 
   2  10   7      513.67      496.68     18.60 o 
   3  10   7     1596.48     1665.77     37.75 o 
   4  10   7      299.02      296.20     14.30 o 
   5  10   7     1660.26     1634.16     38.73 o 
   6  10   7      922.86     1016.88     29.49 o 
   7  10   7      376.63      384.55     21.12 o 
  -9  11   7       56.98       79.93     46.43 o 
  -8  11   7       37.79       77.93     20.38 o 
  -7  11   7        0.21       17.38     12.48 o 
  -6  11   7       11.92       29.28     11.78 o 
  -5  11   7        3.67       22.11      9.83 o 
  -4  11   7      136.65      180.87     15.71 o 
  -3  11   7       18.19       37.40     10.43 o 
  -2  11   7     1887.24     1834.00     84.89 o 
  -1  11   7      201.27      191.35     19.43 o 
   0  11   7     2540.49     2486.41     70.90 o 
   1  11   7        5.61       30.10     12.31 o 
   2  11   7      822.59      834.18     26.03 o 
   3  11   7       39.00       94.76     13.67 o 
   4  11   7      158.16      205.24     13.77 o 
   5  11   7        0.79       14.93      9.51 o 
   6  11   7     1050.84     1053.16     30.27 o 
  -8  12   7      600.90      650.56     32.02 o 
  -7  12   7      113.49      174.61     27.98 o 
  -6  12   7      902.56      895.79     36.79 o 
  -5  12   7      572.62      607.21     29.38 o 
  -4  12   7     2341.32     2211.90     77.79 o 
  -3  12   7      244.71      215.79     18.54 o 
  -2  12   7     2446.27     2307.52    108.80 o 
  -1  12   7      327.78      325.90     20.39 o 
   0  12   7      897.45      917.62     36.44 o 
   1  12   7      405.49      413.98     29.34 o 
   2  12   7       55.26       90.00     15.77 o 
   3  12   7     1600.97     1540.55     47.21 o 
   4  12   7      212.48      256.94     20.19 o 
   5  12   7      729.37      771.50     25.09 o 
  -7  13   7     2122.30     2151.48     68.01 o 
  -6  13   7      350.78      351.44     48.46 o 
  -5  13   7     1513.32     1537.61     60.34 o 
  -4  13   7      214.91      212.40     18.38 o 
  -3  13   7      444.79      424.14     25.09 o 
  -2  13   7       21.08       39.72     14.70 o 
  -1  13   7     1690.12     1639.08     54.02 o 
   0  13   7      409.44      434.86     24.39 o 
   1  13   7     1929.74     1926.67     60.56 o 
   2  13   7        1.66        8.98     16.95 o 
   3  13   7      859.62      831.69     48.53 o 
   4  13   7        0.88       18.95     12.70 o 
  -6  14   7      251.76      279.01     35.42 o 
  -5  14   7      165.22      243.46     21.86 o 
  -4  14   7      342.16      364.17     25.28 o 
  -3  14   7       61.14      107.91     16.54 o 
  -2  14   7      209.43      234.93     20.72 o 
  -1  14   7       41.39       65.84     16.21 o 
   0  14   7      170.41      222.64     20.27 o 
   1  14   7      506.19      543.22     27.86 o 
   2  14   7      149.08      204.12     30.71 o 
   3  14   7     1563.78     1547.49     71.57 o 
  -5  15   7       15.98       64.20     16.90 o 
  -4  15   7      391.88      355.73     28.90 o 
  -3  15   7        3.18       -0.46     16.08 o 
  -2  15   7      412.26      454.97     27.15 o 
  -1  15   7      286.63      251.56     20.67 o 
   0  15   7     1320.20     1311.65     48.47 o 
   1  15   7      235.45      282.44     20.84 o 
   2  15   7      259.07      264.24     29.84 o 
  -2  16   7      919.84      888.99     39.48 o 
  -1  16   7      321.07      374.36     24.23 o 
 -10   0   8      149.43      197.75     33.18 o 
  -8   0   8     2150.06     2122.01     75.62 o 
  -6   0   8     5551.60     5124.39    152.75 o 
  -4   0   8    10278.68    10454.07    287.84 o 
  -2   0   8     3265.29     1919.85     40.26 o 
   0   0   8     1625.20     1514.54     43.21 o 
   2   0   8     8067.94     7888.42    207.89 o 
   4   0   8    11874.82    11031.76    248.60 o 
   6   0   8     3895.93     3676.20    125.75 o 
   8   0   8      931.52      866.61     47.52 o 
 -11   1   8       32.18       66.46     22.51 o 
 -10   1   8      506.43      527.69     37.29 o 
  -9   1   8      314.32      348.01     28.81 o 
  -8   1   8     2306.77     2340.33     56.76 o 
  -7   1   8     1018.56     1073.66     31.61 o 
  -6   1   8     1772.13     1840.50     46.18 o 
  -5   1   8     3306.96     3317.39     73.40 o 
  -4   1   8      326.18      335.88     14.86 o 
  -3   1   8     2103.29     1962.05     52.91 o 
  -2   1   8      267.24      283.55      9.14 o 
  -1   1   8     5079.80     4848.20     79.76 o 
   0   1   8      900.06      925.01     21.29 o 
   1   1   8     6009.93     5804.80     96.06 o 
   2   1   8      362.83      353.45     12.71 o 
   3   1   8     1893.99     1865.24     38.38 o 
   4   1   8       20.94       37.14     11.65 o 
   5   1   8      129.59      167.83      9.80 o 
   6   1   8     1125.46     1167.64     47.81 o 
   7   1   8      437.44      450.29     22.78 o 
   8   1   8      330.61      329.54     55.20 o 
 -11   2   8      992.95     1099.05     60.03 o 
 -10   2   8      179.66      179.80     21.84 o 
  -9   2   8     1216.62     1274.95     45.33 o 
  -8   2   8        5.39       22.63     11.68 o 
  -7   2   8      546.80      618.37     22.31 o 
  -6   2   8      790.74      778.29     25.31 o 
  -5   2   8     5303.82     5287.26    193.68 o 
  -4   2   8      474.33      504.31     20.77 o 
  -3   2   8     3760.69     3707.32     89.28 o 
  -2   2   8      159.53      179.50      7.55 o 
  -1   2   8      184.03      195.77      8.10 o 
   0   2   8        2.72       20.78      6.34 o 
   1   2   8      352.18      345.75     13.99 o 
   2   2   8      249.83      249.95     10.92 o 
   3   2   8      522.18      509.66     16.28 o 
   4   2   8       70.97      102.89      9.52 o 
   5   2   8      345.82      351.62     23.57 o 
   6   2   8       14.32       30.11     15.65 o 
   7   2   8       29.77       33.61     11.55 o 
   8   2   8      161.37      205.89     16.58 o 
 -11   3   8      310.03      350.82     39.62 o 
 -10   3   8      797.64      850.33     49.58 o 
  -9   3   8     1215.11     1345.98     47.17 o 
  -8   3   8      170.68      199.48     15.93 o 
  -7   3   8      665.48      727.03     24.83 o 
  -6   3   8      167.85      203.79     13.91 o 
  -5   3   8     2250.04     2118.50     57.41 o 
  -4   3   8      121.88      142.37     13.08 o 
  -3   3   8     1707.23     1635.77     58.88 o 
  -2   3   8       43.19       98.15     23.24 o 
  -1   3   8     6185.91     5844.24     92.10 o 
   0   3   8       90.77      123.74      7.79 o 
   1   3   8     5762.37     5482.35     91.45 o 
   2   3   8      233.97      245.38     10.90 o 
   3   3   8     5834.40     5597.87     95.10 o 
   4   3   8       53.63       90.51      9.74 o 
   5   3   8     1130.78     1144.83     32.17 o 
   6   3   8       56.38       71.65     10.48 o 
   7   3   8     1346.97     1327.12     47.73 o 
   8   3   8       94.96      139.52     17.06 o 
 -11   4   8      459.73      480.26     36.93 o 
 -10   4   8      162.19      225.90     24.89 o 
  -9   4   8        4.14       15.51     12.75 o 
  -8   4   8     2382.80     2347.86     69.67 o 
  -7   4   8        1.83       11.04     14.24 o 
  -6   4   8     4534.18     4603.24    120.23 o 
  -5   4   8      188.23      193.94     13.85 o 
  -4   4   8     7576.47     7389.84    132.12 o 
  -3   4   8      591.29      565.14     19.44 o 
  -2   4   8     5926.58     5774.48    115.05 o 
  -1   4   8      167.80      179.01      8.39 o 
   0   4   8     4443.96     4462.21     73.37 o 
   1   4   8      202.37      210.51     10.33 o 
   2   4   8     5916.40     5825.06     97.90 o 
   3   4   8       76.70      110.86      9.41 o 
   4   4   8     3319.84     3219.15     60.27 o 
   5   4   8       10.22       40.89      8.68 o 
   6   4   8     1724.42     1693.19     43.46 o 
   7   4   8        3.49       29.03     10.56 o 
   8   4   8      632.67      651.34     29.19 o 
 -11   5   8       97.51      160.38     28.11 o 
 -10   5   8      693.58      688.91     44.22 o 
  -9   5   8        2.19       12.37     12.97 o 
  -8   5   8     1715.10     1673.71     64.95 o 
  -7   5   8      539.91      541.70     23.78 o 
  -6   5   8     3302.17     3292.45    101.31 o 
  -5   5   8      359.41      416.49     27.73 o 
  -4   5   8       43.05       75.36      9.62 o 
  -3   5   8     2292.97     2253.28     52.05 o 
  -2   5   8      617.69      664.57     21.95 o 
  -1   5   8       33.39       42.88      8.84 o 
   0   5   8      236.63      265.89     10.73 o 
   1   5   8     1185.78     1206.50     23.03 o 
   2   5   8      278.20      242.19     16.56 o 
   3   5   8     1168.51     1108.77     26.91 o 
   4   5   8       16.06       29.41      8.82 o 
   5   5   8     2183.86     2210.15     52.06 o 
   6   5   8      430.45      450.86     19.26 o 
   7   5   8      104.96      170.41     17.61 o 
 -11   6   8      403.06      488.76     38.90 o 
 -10   6   8       38.37       69.88     16.05 o 
  -9   6   8     1138.27     1120.18     51.60 o 
  -8   6   8       18.36       35.79     16.68 o 
  -7   6   8     1760.51     1684.24     66.17 o 
  -6   6   8      847.22      825.07     31.23 o 
  -5   6   8     2694.46     2618.89     88.82 o 
  -4   6   8     1141.50     1192.26     32.78 o 
  -3   6   8      282.90      292.87     14.49 o 
  -2   6   8       67.23      127.02     16.01 o 
  -1   6   8       27.78       66.33     10.07 o 
   0   6   8        2.80       20.06      9.49 o 
   1   6   8        4.30       25.46      9.67 o 
   2   6   8     1148.92     1179.41     23.69 o 
   3   6   8       89.64       99.13      9.73 o 
   4   6   8     3207.16     3057.78     66.10 o 
   5   6   8      420.12      476.08     19.78 o 
   6   6   8      370.00      406.52     21.76 o 
   7   6   8      421.03      514.91     30.13 o 
 -10   7   8      305.44      372.50     59.76 o 
  -9   7   8      505.86      484.80     71.35 o 
  -8   7   8      129.30      154.49     23.39 o 
  -7   7   8     1098.13      724.49     67.22 o 
  -6   7   8      271.68      270.29     26.40 o 
  -5   7   8     6218.54     6087.54    151.30 o 
  -4   7   8       74.12       96.73     11.33 o 
  -3   7   8     2598.38     2505.05     86.94 o 
  -2   7   8     1014.71      946.93     28.92 o 
  -1   7   8     5594.84     5227.34    107.43 o 
   0   7   8      152.96      185.77     15.47 o 
   1   7   8     4536.25     4435.53     74.94 o 
   2   7   8       33.33       62.75      7.15 o 
   3   7   8     3435.19     3449.37     54.62 o 
   4   7   8        0.02       32.83      9.48 o 
   5   7   8     1299.87     1417.07     44.36 o 
   6   7   8      186.97      247.74     18.79 o 
   7   7   8      623.62      619.12     27.91 o 
 -10   8   8     1044.08      451.12     55.92 o 
  -9   8   8      188.86      185.28     39.04 o 
  -7   8   8      203.26      241.35     28.83 o 
  -6   8   8      538.60      608.26     27.14 o 
  -5   8   8       84.12      147.38     13.31 o 
  -4   8   8     1797.53     1803.33     52.79 o 
  -3   8   8      457.00      432.05     24.36 o 
  -2   8   8     2814.48     2766.20     63.45 o 
  -1   8   8      507.16      489.63     20.05 o 
   0   8   8     4983.72     4884.63    102.53 o 
   1   8   8      299.93      288.29     12.42 o 
   2   8   8     2148.95     2179.73     37.80 o 
   3   8   8      119.99      152.13      9.59 o 
   4   8   8     1933.85     1930.60     39.11 o 
   5   8   8       50.93       55.48      8.45 o 
   6   8   8      689.04      750.75     30.99 o 
   7   8   8      170.97      219.17     24.63 o 
  -9   9   8      138.03      162.90     70.62 o 
  -8   9   8      187.46      170.92     79.10 o 
  -7   9   8        9.79       23.44     22.89 o 
  -6   9   8     2841.52     2583.19     72.98 o 
  -5   9   8      692.10      671.40     24.45 o 
  -4   9   8      611.37      609.55     23.23 o 
  -3   9   8      113.20      115.55     13.14 o 
  -2   9   8     1531.77     1475.78     43.91 o 
  -1   9   8      478.49      459.16     20.09 o 
   0   9   8      705.35      742.23     28.97 o 
   1   9   8       79.30       87.57     13.67 o 
   2   9   8      102.99      146.82     18.99 o 
   3   9   8      286.38      281.16     13.31 o 
   4   9   8      511.47      547.89     19.26 o 
   5   9   8       57.39       85.46     11.95 o 
   6   9   8       77.51       93.68     12.33 o 
  -8  10   8       14.05       18.62     20.18 o 
  -6  10   8      539.07      517.63     41.07 o 
  -5  10   8      154.73      200.91     13.77 o 
  -4  10   8      645.20      715.62     25.99 o 
  -3  10   8       15.04       29.87     10.46 o 
  -2  10   8     1111.77     1070.12     33.25 o 
  -1  10   8      184.02      204.79     14.83 o 
   0  10   8     1316.94     1367.30     39.59 o 
   1  10   8      270.84      290.31     20.12 o 
   2  10   8     1772.61     1778.48     83.30 o 
   3  10   8      244.63      287.18     15.42 o 
   4  10   8      611.02      649.90     21.96 o 
   5  10   8       89.87      128.94     13.32 o 
   6  10   8      271.73      350.30     18.16 o 
  -8  11   8      249.36      241.60     57.66 o 
  -7  11   8     1313.16     1341.05     47.58 o 
  -6  11   8       31.68       70.89     14.74 o 
  -5  11   8     4014.87     4050.42    109.44 o 
  -4  11   8      173.51      199.97     17.44 o 
  -3  11   8     2579.70     2547.72     62.46 o 
  -2  11   8        1.56       13.62     10.48 o 
  -1  11   8     1712.17     1717.64     46.67 o 
   0  11   8      166.37      200.65     18.21 o 
   1  11   8     1928.03     1925.98     59.73 o 
   2  11   8        4.63       43.79     19.48 o 
   3  11   8     1894.86     1934.15     81.13 o 
   4  11   8        2.45       17.30      8.93 o 
   5  11   8     2464.23     2523.19     54.57 o 
  -7  12   8      966.11      917.02     37.73 o 
  -6  12   8      420.54      415.64     38.75 o 
  -5  12   8      429.15      461.19     25.65 o 
  -4  12   8      355.29      359.27     22.48 o 
  -3  12   8       15.57        6.96     12.93 o 
  -2  12   8     1016.93     1072.15     41.34 o 
  -1  12   8      106.53      171.83     18.68 o 
   0  12   8     1848.31     1781.88     57.04 o 
   1  12   8      578.32      577.97     28.37 o 
   2  12   8     1010.67      985.98     52.88 o 
   3  12   8       37.21       72.72     22.02 o 
   4  12   8      236.18      265.98     30.42 o 
  -6  13   8      196.10      217.84     20.38 o 
  -5  13   8        5.08        4.35     32.67 o 
  -4  13   8      791.21      774.67     34.81 o 
  -3  13   8       58.79       92.15     17.69 o 
  -2  13   8      663.13      674.39     31.53 o 
  -1  13   8      357.76      349.03     22.67 o 
   0  13   8       23.42       42.85     14.75 o 
   1  13   8       57.01       71.64     19.41 o 
   2  13   8      342.21      363.77     32.45 o 
   3  13   8      130.94      171.38     29.41 o 
  -5  14   8       24.65       87.66     31.58 o 
  -4  14   8      359.12      435.00     25.90 o 
  -3  14   8        6.43       11.14     14.74 o 
  -2  14   8     1478.81     1471.80     52.45 o 
  -1  14   8        0.50       12.19     13.56 o 
   0  14   8     1974.58     2000.56     64.31 o 
   1  14   8        0.00       41.79     15.81 o 
   2  14   8     1024.29     1114.04     58.82 o 
  -3  15   8      986.86      977.80     41.37 o 
  -2  15   8      179.38      234.35     21.80 o 
  -1  15   8     1344.03     1431.11     52.26 o 
 -11   0   9     1258.27     1331.35     96.48 o 
  -9   0   9     3731.84     3763.56    197.60 o 
  -7   0   9      829.16      953.64     86.63 o 
  -5   0   9      469.34      482.65     27.00 o 
  -3   0   9     3620.38     3243.19    135.16 o 
  -1   0   9     6225.36     5928.05    227.30 o 
   1   0   9     5354.57     5160.55    123.73 o 
   3   0   9      895.84      841.01     32.22 o 
   5   0   9      551.81      561.58     27.09 o 
   7   0   9      265.96      275.40     26.66 o 
 -11   1   9      251.87      261.00     27.45 o 
 -10   1   9      903.68      939.69     52.86 o 
  -9   1   9        0.81        0.14     24.77 o 
  -8   1   9     1175.30     1244.57     36.71 o 
  -7   1   9       60.01      108.27     12.69 o 
  -6   1   9     2111.17     2139.98     53.06 o 
  -5   1   9       73.00      125.09     11.63 o 
  -4   1   9     2673.96     2650.74     61.54 o 
  -3   1   9       48.84       51.87     14.13 o 
  -2   1   9     3465.20     3265.05     96.34 o 
  -1   1   9      240.12      236.35     20.21 o 
   0   1   9      335.87      339.32     15.17 o 
   1   1   9     1357.31     1321.71     29.34 o 
   2   1   9      389.83      398.36     14.18 o 
   3   1   9     2734.29     2581.16     50.36 o 
   4   1   9      313.02      315.57     13.40 o 
   5   1   9      965.17      946.10     28.78 o 
   6   1   9      289.41      338.08     26.87 o 
   7   1   9      182.39      208.10     19.20 o 
 -11   2   9        0.86       23.97     21.18 o 
 -10   2   9       34.76       50.83     29.26 o 
  -9   2   9      336.93      384.79     22.81 o 
  -8   2   9      293.46      313.82     16.38 o 
  -7   2   9      243.83      267.39     14.75 o 
  -6   2   9        8.47       32.73      9.57 o 
  -5   2   9        5.66        8.14      8.99 o 
  -4   2   9      100.24       91.62     24.34 o 
  -3   2   9       97.96      114.53     16.44 o 
  -2   2   9     3864.11     3780.85    109.14 o 
  -1   2   9     1138.05     1003.37     22.19 o 
   0   2   9      684.46      650.33     22.28 o 
   1   2   9      204.06      203.67     10.20 o 
   2   2   9     1056.32     1103.09     30.28 o 
   3   2   9       81.03      137.79     10.70 o 
   4   2   9       35.39       75.83     13.25 o 
   5   2   9       30.88       39.05      9.37 o 
   6   2   9     2600.79     2622.42     69.96 o 
   7   2   9       18.39       52.19     27.67 o 
 -11   3   9        2.64       39.31     29.26 o 
 -10   3   9      923.37      987.21     54.45 o 
  -9   3   9       21.99       44.32     18.10 o 
  -8   3   9      933.34      925.08     36.71 o 
  -7   3   9       18.62       27.40      9.49 o 
  -6   3   9     1800.70     1821.70     52.62 o 
  -5   3   9       79.51      113.46     14.96 o 
  -4   3   9     4413.19     4182.67    251.35 o 
  -3   3   9      259.20      284.25     19.67 o 
  -2   3   9     1417.65     1409.26     36.43 o 
  -1   3   9      358.39      404.88     12.80 o 
   0   3   9      525.58      511.47     15.02 o 
   1   3   9      346.20      340.82     13.04 o 
   2   3   9      874.62      852.57     22.53 o 
   3   3   9     1417.14     1326.47     30.84 o 
   4   3   9     1532.31     1529.40     34.95 o 
   5   3   9      341.82      361.34     18.04 o 
   6   3   9      775.28      842.06     32.78 o 
   7   3   9      314.82      328.44     27.89 o 
 -10   4   9        5.60       -4.68     32.74 o 
  -9   4   9     1418.10     1521.40     52.68 o 
  -8   4   9      449.67      461.96     24.24 o 
  -7   4   9     1862.91     1904.73     70.17 o 
  -6   4   9      244.52      262.85     16.47 o 
  -5   4   9     1254.92     1264.91     47.67 o 
  -4   4   9       13.61        7.79     10.99 o 
  -3   4   9     7937.75     7789.34    315.89 o 
  -2   4   9      772.79      765.05     24.54 o 
  -1   4   9     4573.95     4171.81     69.73 o 
   0   4   9      417.54      399.18     18.76 o 
   1   4   9     3814.62     3531.03     77.58 o 
   2   4   9        9.76       19.22      6.94 o 
   3   4   9       91.71      130.87     11.10 o 
   4   4   9       56.60       79.32      9.79 o 
   5   4   9     1298.31     1336.37     37.06 o 
   6   4   9      559.44      557.57     22.33 o 
   7   4   9       35.13       65.32     22.09 o 
 -10   5   9      552.92      560.20     39.31 o 
  -9   5   9       21.13       34.62     15.00 o 
  -8   5   9     1238.94     1343.90     56.75 o 
  -7   5   9      141.64      178.95     16.65 o 
  -6   5   9      303.42      306.23     21.61 o 
  -5   5   9       11.86       24.51     25.86 o 
  -4   5   9       30.66       53.49     13.93 o 
  -3   5   9      117.37      161.87     20.82 o 
  -2   5   9        5.64       27.03     10.02 o 
  -1   5   9      471.72      491.93     19.56 o 
   0   5   9      483.77      473.74     14.96 o 
   1   5   9     1332.20     1335.00     29.53 o 
   2   5   9      630.34      633.34     19.09 o 
   3   5   9     1110.41     1062.59     27.01 o 
   4   5   9        0.45       13.24      8.90 o 
   5   5   9     1318.06     1338.83     37.46 o 
   6   5   9       30.89       97.98     13.24 o 
 -10   6   9      205.08      219.34     20.75 o 
  -9   6   9     1497.06     1511.26     64.08 o 
  -8   6   9        0.56       -5.27     16.18 o 
  -7   6   9      419.85      435.07     29.10 o 
  -6   6   9       47.34       82.00     17.55 o 
  -5   6   9      105.52      140.87     25.93 o 
  -4   6   9       86.14      167.98     38.97 o 
  -3   6   9       22.78       41.02     11.58 o 
  -2   6   9      684.97      697.63     41.54 o 
  -1   6   9     1990.62     1903.50     47.87 o 
   0   6   9      716.88      670.62     29.13 o 
   1   6   9      187.32      200.60     10.27 o 
   2   6   9     2053.30     2127.87     42.64 o 
   3   6   9      238.17      241.27     12.00 o 
   4   6   9      932.49      991.89     38.54 o 
   5   6   9       61.17       77.41     13.43 o 
   6   6   9      953.94      979.35     36.51 o 
 -10   7   9     1157.88     1172.98    119.92 o 
  -9   7   9       36.89       96.84     23.39 o 
  -8   7   9     1207.29      746.37     71.86 o 
  -7   7   9      211.66      197.33     29.34 o 
  -6   7   9     1929.64     1919.30    118.14 o 
  -5   7   9       38.05       40.32     13.61 o 
  -4   7   9     2898.12     2814.25     64.86 o 
  -3   7   9      260.64      265.06     14.36 o 
  -2   7   9     4189.43     3990.44     86.31 o 
  -1   7   9      117.51      163.52     14.45 o 
   0   7   9     2589.18     2641.87     62.65 o 
   1   7   9       15.27       18.27      7.06 o 
   2   7   9      553.43      579.71     18.28 o 
   3   7   9       16.06       53.66      7.88 o 
   4   7   9      934.79     1030.48     23.47 o 
   5   7   9       56.12      127.51     13.55 o 
   6   7   9      170.38      245.63     17.86 o 
  -9   8   9      216.56      234.44     52.44 o 
  -8   8   9        0.87       30.79     22.02 o 
  -6   8   9        0.23        4.16     13.64 o 
  -5   8   9     2282.07     2228.95     75.48 o 
  -4   8   9       87.98      126.86     21.43 o 
  -3   8   9     2608.27     2651.09     62.61 o 
  -2   8   9        1.03       11.10      9.25 o 
  -1   8   9      708.92      671.95     29.14 o 
   0   8   9      641.77      655.33     24.70 o 
   1   8   9      540.17      517.48     17.24 o 
   2   8   9        6.57       14.07      7.03 o 
   3   8   9      637.78      667.04     23.34 o 
   4   8   9      206.82      240.56     12.32 o 
   5   8   9     1123.30     1300.90     34.51 o 
  -9   9   9       70.90       96.44     25.78 o 
  -7   9   9      888.01      833.00     56.64 o 
  -6   9   9      116.32      142.21     20.07 o 
  -5   9   9        0.30       22.57     10.74 o 
  -4   9   9       42.17       78.59     12.04 o 
  -3   9   9      692.72      702.83     25.60 o 
  -2   9   9       59.70       66.71     11.71 o 
  -1   9   9     1550.68     1456.67     41.29 o 
   0   9   9      236.48      249.82     15.27 o 
   1   9   9      933.75      925.04     31.46 o 
   2   9   9        7.35        7.43      8.68 o 
   3   9   9      737.32      777.45     25.56 o 
   4   9   9       10.58       38.93     12.68 o 
   5   9   9     1113.29     1205.81     33.18 o 
  -7  10   9     1402.69     1286.73     75.91 o 
  -6  10   9      970.30      942.95     61.28 o 
  -5  10   9      594.06      578.67     23.68 o 
  -4  10   9      194.90      212.79     22.46 o 
  -3  10   9     1424.55     1384.89     40.30 o 
  -2  10   9       73.08      111.69     14.33 o 
  -1  10   9      652.60      691.77     26.24 o 
   0  10   9      147.44      218.99     17.06 o 
   1  10   9      118.37      157.55     16.04 o 
   2  10   9      625.65      617.68     25.51 o 
   3  10   9       68.43      107.83     31.73 o 
   4  10   9      666.49      679.61     28.78 o 
  -7  11   9        1.07        0.14     25.79 o 
  -6  11   9      759.51      745.50     55.05 o 
  -5  11   9       18.62       51.81     20.51 o 
  -4  11   9      620.72      635.00     25.29 o 
  -3  11   9       57.01      106.58     14.58 o 
  -2  11   9     2644.39     2572.70     63.81 o 
  -1  11   9        2.76        1.91     10.40 o 
   0  11   9     2311.48     2378.84     60.67 o 
   1  11   9      131.70      178.73     21.88 o 
   2  11   9     1120.65     1195.75     59.83 o 
   3  11   9       11.23       25.21     19.85 o 
  -6  12   9        3.47       21.73     26.37 o 
  -5  12   9      891.28      899.83     31.51 o 
  -4  12   9        0.11       26.29     14.19 o 
  -3  12   9      771.72      838.20     30.50 o 
  -2  12   9        0.33        9.88     11.46 o 
  -1  12   9       85.89      111.30     16.98 o 
   0  12   9      335.69      360.95     25.06 o 
   1  12   9       94.87      160.84     17.88 o 
   2  12   9     1362.18     1309.62     63.74 o 
  -5  13   9       72.56      173.37     21.37 o 
  -4  13   9       15.06       45.71     15.73 o 
  -3  13   9      163.39      237.74     19.98 o 
  -2  13   9      134.97      152.76     19.63 o 
  -1  13   9      743.90      716.63     33.35 o 
   0  13   9       91.96      174.16     24.12 o 
   1  13   9      250.75      284.86     23.25 o 
 -10   0  10      500.51      490.24     51.14 o 
  -8   0  10       14.33       37.95     41.00 o 
  -6   0  10     2720.26     2527.46     87.34 o 
  -4   0  10      528.55      522.40     39.84 o 
  -2   0  10      330.91      348.56     33.03 o 
   0   0  10      106.92      140.09     26.37 o 
   2   0  10      122.84      141.95     15.52 o 
   4   0  10      612.07      595.45     27.74 o 
   6   0  10      127.73      163.70     25.35 o 
 -10   1  10      265.90      361.34     30.81 o 
  -9   1  10      520.72      584.53     28.82 o 
  -8   1  10      241.57      273.59     15.95 o 
  -7   1  10      406.70      466.23     20.35 o 
  -6   1  10     1065.69     1011.91     31.88 o 
  -5   1  10      353.84      369.66     19.77 o 
  -4   1  10      802.44      826.80     37.03 o 
  -3   1  10       79.92      137.88     19.99 o 
  -2   1  10     3308.24     3174.70     96.50 o 
  -1   1  10      199.83      214.34     18.54 o 
   0   1  10     2343.04     2322.66     76.11 o 
   1   1  10      146.28      171.36     14.43 o 
   2   1  10     1686.20     1641.23     36.08 o 
   3   1  10       14.43       48.40      8.43 o 
   4   1  10      510.78      505.19     17.86 o 
   5   1  10      317.96      346.59     17.06 o 
   6   1  10      858.51      821.40     32.68 o 
 -10   2  10        5.25       34.69     21.15 o 
  -9   2  10      783.20      809.84     35.01 o 
  -8   2  10       11.36       34.19     11.28 o 
  -7   2  10     2257.84     2209.96     56.24 o 
  -6   2  10        2.79       -1.60     10.07 o 
  -5   2  10     3947.48     4008.88    100.06 o 
  -4   2  10      595.07      574.76     29.81 o 
  -3   2  10     1899.28     1943.13     66.27 o 
  -2   2  10       59.61       87.70     24.99 o 
  -1   2  10     1457.60     1359.93     51.68 o 
   0   2  10       21.85       29.14     10.96 o 
   1   2  10     3257.11     3196.45     71.90 o 
   2   2  10       24.03       45.47      8.69 o 
   3   2  10     3019.56     2835.15     55.46 o 
   4   2  10      101.03      117.60     11.16 o 
   5   2  10     1022.44     1049.59     31.90 o 
   6   2  10        6.38       26.09     11.67 o 
 -10   3  10       22.57       51.77     22.94 o 
  -9   3  10     1203.66     1243.17     46.56 o 
  -8   3  10      329.15      365.64     22.00 o 
  -7   3  10     1354.89     1350.31     39.41 o 
  -6   3  10      768.41      809.97     31.17 o 
  -5   3  10       55.05      108.32     39.19 o 
  -4   3  10      778.25      819.68     37.07 o 
  -3   3  10       55.08       90.69     16.59 o 
  -2   3  10      484.65      474.04     27.40 o 
  -1   3  10      441.14      457.12     14.05 o 
   0   3  10     1280.84     1214.50     27.05 o 
   1   3  10      351.81      345.58     16.81 o 
   2   3  10     1388.70     1343.18     38.32 o 
   3   3  10      134.85      164.41     11.51 o 
   4   3  10      917.06      964.38     26.30 o 
   5   3  10      787.06      783.96     26.80 o 
   6   3  10      182.03      216.87     17.97 o 
 -10   4  10      356.33      366.73     31.59 o 
  -9   4  10      240.69      258.03     19.78 o 
  -8   4  10      486.39      514.87     26.23 o 
  -7   4  10      615.90      575.64     30.45 o 
  -6   4  10      731.27      777.88     36.31 o 
  -5   4  10      397.70      395.91     25.10 o 
  -4   4  10      905.60      935.05     40.45 o 
  -3   4  10       17.99       16.56     17.38 o 
  -2   4  10       12.94       33.08     13.14 o 
  -1   4  10      259.35      228.40     10.36 o 
   0   4  10       32.40       49.44      7.59 o 
   1   4  10     1113.61     1097.98     26.31 o 
   2   4  10       36.79       42.98     14.16 o 
   3   4  10      851.42      801.65     22.91 o 
   4   4  10        4.74        5.30     15.62 o 
   5   4  10      280.28      330.09     16.67 o 
  -9   5  10        0.23       -4.58     14.55 o 
  -8   5  10      494.89      568.36     72.07 o 
  -7   5  10      139.29      176.58     19.88 o 
  -6   5  10     1501.20     1506.04     56.28 o 
  -5   5  10       59.40       86.37     17.26 o 
  -4   5  10     1121.66     1069.24     44.56 o 
  -3   5  10      234.54      229.38     19.00 o 
  -2   5  10     3589.37     3526.07    106.13 o 
  -1   5  10       22.05       38.21     10.15 o 
   0   5  10     2284.52     2176.68     42.55 o 
   1   5  10       17.73       42.76      8.21 o 
   2   5  10     1517.84     1448.72     32.90 o 
   3   5  10      283.26      301.43     31.02 o 
   4   5  10      878.89      955.81     30.00 o 
   5   5  10       20.22       36.70     11.20 o 
  -9   6  10      397.33      429.15     25.63 o 
  -8   6  10      114.31      209.19     34.77 o 
  -7   6  10      567.37      604.20     31.43 o 
  -6   6  10      437.60      422.34     26.57 o 
  -5   6  10     1330.39     1403.13     53.80 o 
  -4   6  10      318.35      317.13     23.09 o 
  -3   6  10     2093.01     2067.75     71.09 o 
  -2   6  10      328.39      320.54     16.61 o 
  -1   6  10     2076.75     2119.79     52.89 o 
   0   6  10        3.97       23.59      7.18 o 
   1   6  10     2307.47     2206.67     44.20 o 
   2   6  10       36.10       65.55      9.12 o 
   3   6  10      986.02      966.28     26.03 o 
   4   6  10       80.48      116.69     16.96 o 
   5   6  10      415.27      404.76     19.43 o 
  -9   7  10      227.99      311.80     30.42 o 
  -8   7  10      265.58      333.63     33.46 o 
  -7   7  10     1125.19     1123.17     67.65 o 
  -6   7  10      542.86      567.55     31.36 o 
  -5   7  10      316.59      342.99     23.91 o 
  -4   7  10      296.25      290.99     21.69 o 
  -3   7  10      984.52      931.77     41.43 o 
  -2   7  10       89.16       89.35     12.47 o 
  -1   7  10        4.84       -5.48      9.50 o 
   0   7  10       40.67       82.79     12.57 o 
   1   7  10        2.17        5.83      8.73 o 
   2   7  10      886.98      799.58     23.90 o 
   3   7  10        0.58       19.71     11.78 o 
   4   7  10      471.75      506.68     21.03 o 
  -8   8  10      943.84      993.22     63.74 o 
  -7   8  10      410.93      427.36     40.42 o 
  -6   8  10      223.28      247.47     21.92 o 
  -5   8  10      605.29      688.88     55.85 o 
  -4   8  10       15.66        6.70     13.86 o 
  -3   8  10      116.12      177.73     18.81 o 
  -2   8  10        2.70       15.70     10.75 o 
  -1   8  10      436.45      430.03     20.03 o 
   0   8  10      278.61      307.53     17.39 o 
   1   8  10     1007.08      969.83     25.28 o 
   2   8  10       49.51       48.05      9.38 o 
   3   8  10     1227.27     1207.55     34.44 o 
   4   8  10       90.70      102.21     13.88 o 
  -7   9  10        0.79       18.11     24.48 o 
  -6   9  10     2100.57     2116.71     73.68 o 
  -5   9  10        0.05       16.87     14.44 o 
  -4   9  10     1093.59     1106.37     47.33 o 
  -3   9  10       85.80      124.60     14.14 o 
  -2   9  10      706.12      714.55     26.94 o 
  -1   9  10       53.26      106.90     13.83 o 
   0   9  10     1459.56     1500.32     43.46 o 
   1   9  10       86.32      139.62     19.51 o 
   2   9  10     1047.11     1133.97     29.27 o 
   3   9  10        0.04       19.89     21.19 o 
  -7  10  10      176.93      243.24     31.58 o 
  -6  10  10      355.59      305.09     34.91 o 
  -5  10  10      176.28      210.83     19.87 o 
  -4  10  10      173.58      202.14     24.94 o 
  -3  10  10     1379.31     1392.31     41.36 o 
  -2  10  10       29.56       55.15     12.96 o 
  -1  10  10     2802.43     2649.67     65.90 o 
   0  10  10      468.01      484.27     22.62 o 
   1  10  10      813.39      819.76     30.49 o 
   2  10  10        0.25       -9.71     15.05 o 
  -6  11  10      156.37      242.22     40.27 o 
  -5  11  10      616.94      663.26     34.93 o 
  -4  11  10        3.43       34.64     12.12 o 
  -3  11  10      700.61      689.91     27.07 o 
  -2  11  10        6.69       11.51     12.73 o 
  -1  11  10        2.84       19.31     12.39 o 
   0  11  10       28.23       32.44     12.97 o 
   1  11  10       58.76       93.02     14.63 o 
  -4  12  10       19.77       61.33     24.02 o 
  -3  12  10      470.97      456.32     22.21 o 
  -2  12  10       18.84       42.93     14.52 o 
  -1  12  10      883.27      906.79     32.54 o 
   0  12  10       27.12       35.53     16.65 o 
  -9   0  11      376.78      354.93     40.85 o 
  -7   0  11      298.65      273.22     31.87 o 
  -5   0  11      128.92      230.92     35.20 o 
  -3   0  11     1266.93     1244.72     71.86 o 
  -1   0  11      433.39      404.76     35.78 o 
   1   0  11     1669.48     1609.50     85.76 o 
   3   0  11      354.48      366.54     21.06 o 
  -9   1  11      360.22      443.03     24.87 o 
  -8   1  11      102.01      167.63     18.43 o 
  -7   1  11     1126.24     1251.12     50.45 o 
  -6   1  11       19.86       10.46     14.75 o 
  -5   1  11     2034.71     2036.88     70.73 o 
  -4   1  11      355.61      325.53     32.60 o 
  -3   1  11     1101.53     1070.30     45.33 o 
  -2   1  11       32.47       35.49     14.94 o 
  -1   1  11      505.14      489.37     28.41 o 
   0   1  11      331.70      316.68     23.24 o 
   1   1  11      673.99      655.91     34.42 o 
   2   1  11       86.50      130.24     19.67 o 
   3   1  11      909.88      920.98     31.16 o 
   4   1  11      211.01      259.91     14.99 o 
  -9   2  11       24.62       61.96     16.98 o 
  -8   2  11     1180.07     1324.99     45.26 o 
  -7   2  11       10.04       42.91     13.20 o 
  -6   2  11      652.41      646.08     59.76 o 
  -5   2  11        8.04        4.82     14.14 o 
  -4   2  11     3913.84     3772.57    171.96 o 
  -3   2  11      447.19      425.88     26.84 o 
  -2   2  11     2333.16     2228.51     75.75 o 
  -1   2  11       58.17       63.81     16.39 o 
   0   2  11     2458.37     2330.79     79.12 o 
   1   2  11      257.65      220.44     20.24 o 
   2   2  11      613.78      629.86     24.40 o 
   3   2  11       32.72       63.44     12.06 o 
   4   2  11      839.47      896.42     38.12 o 
  -9   3  11      477.90      587.78     35.43 o 
  -8   3  11        0.01       15.95     13.50 o 
  -7   3  11      172.27      227.84     16.82 o 
  -6   3  11        3.00       22.66     14.40 o 
  -5   3  11      582.08      615.78     32.42 o 
  -4   3  11       55.25       80.06     18.08 o 
  -3   3  11      390.63      388.99     26.33 o 
  -2   3  11        1.46       -1.16     19.41 o 
  -1   3  11      828.76      897.79     41.31 o 
   0   3  11      807.26      839.55     39.63 o 
   1   3  11      313.88      329.00     13.19 o 
   2   3  11     1627.72     1490.17     57.82 o 
   3   3  11      101.37      171.68     18.10 o 
   4   3  11      474.39      469.66     25.65 o 
  -8   4  11       83.27      107.09     19.86 o 
  -7   4  11        6.45       21.82     12.99 o 
  -6   4  11        7.28       33.03     22.60 o 
  -5   4  11       53.45       78.01     17.97 o 
  -4   4  11       17.35       20.76     14.29 o 
  -3   4  11     1441.28     1337.64     53.57 o 
  -2   4  11      979.32      918.64     42.45 o 
  -1   4  11      682.52      654.76     34.32 o 
   0   4  11      100.75      167.66     19.18 o 
   1   4  11      921.06      932.77     24.65 o 
   2   4  11       22.45       54.40     12.21 o 
   3   4  11      231.86      264.82     16.03 o 
   4   4  11       45.07       62.43     15.72 o 
  -8   5  11        1.41       10.81     17.23 o 
  -7   5  11     1251.53     1308.51     52.90 o 
  -6   5  11      106.16      102.24     19.95 o 
  -5   5  11     1893.94     1949.38     79.97 o 
  -4   5  11      161.57      207.04     21.36 o 
  -3   5  11     2152.18     1979.97     70.07 o 
  -2   5  11        4.38        7.34     13.72 o 
  -1   5  11     1192.80     1167.64     49.57 o 
   0   5  11       61.35       83.12      9.12 o 
   1   5  11      907.07      925.41     24.29 o 
   2   5  11       84.76      119.62     11.06 o 
   3   5  11     1189.40     1268.67     39.29 o 
  -8   6  11     1364.94     1423.77     81.42 o 
  -7   6  11      182.36      240.79     27.31 o 
  -6   6  11     1521.60     1565.68     59.76 o 
  -5   6  11       39.66       66.03     17.88 o 
  -4   6  11     2208.77     2271.55     81.49 o 
  -3   6  11        7.50       29.13     24.92 o 
  -2   6  11      581.29      576.44     32.21 o 
  -1   6  11       56.94       98.96     18.75 o 
   0   6  11      646.26      671.46     20.12 o 
   1   6  11       96.11      133.85     10.87 o 
   2   6  11      255.12      296.43     13.70 o 
   3   6  11       73.31      113.74     12.50 o 
  -7   7  11       31.82       35.20     24.92 o 
  -6   7  11        1.98       24.92     17.75 o 
  -5   7  11        1.53        1.84     30.78 o 
  -4   7  11      158.40      203.78     23.90 o 
  -3   7  11      199.22      244.12     21.64 o 
  -2   7  11      501.06      493.82     30.05 o 
  -1   7  11      845.52      820.12     40.95 o 
   0   7  11      769.37      769.50     28.69 o 
   1   7  11      303.08      350.53     15.67 o 
   2   7  11      275.11      319.17     14.11 o 
   3   7  11        1.00       56.18     11.52 o 
  -7   8  11       29.48        6.52     25.50 o 
  -6   8  11       60.70      150.18     22.87 o 
  -5   8  11        5.89       32.52     16.90 o 
  -4   8  11      471.79      461.44     29.29 o 
  -3   8  11       46.81       55.67     17.78 o 
  -2   8  11     1095.55     1087.57     71.35 o 
  -1   8  11      237.34      252.19     24.92 o 
   0   8  11      300.35      297.82     18.04 o 
   1   8  11     1069.41     1056.05     35.08 o 
   2   8  11      513.88      532.44     18.77 o 
  -6   9  11       69.49      116.43     20.79 o 
  -5   9  11      765.91      749.47     38.41 o 
  -4   9  11      356.30      376.80     31.73 o 
  -3   9  11     1474.10     1528.44     60.39 o 
  -2   9  11       25.41       47.76     17.53 o 
  -1   9  11     1667.54     1781.53     56.19 o 
   0   9  11       17.18       31.87     12.51 o 
   1   9  11      210.12      248.27     16.80 o 
  -4  10  11     1067.48     1183.92     51.42 o 
  -3  10  11        0.66       24.48     25.64 o 
  -2  10  11      278.82      298.35     18.16 o 
  -1  10  11       53.00      105.71     15.30 o 
   0  10  11      224.70      283.10     17.76 o 
  -6   0  12      747.14      764.62     54.76 o 
  -4   0  12      319.03      335.81     34.77 o 
  -2   0  12      413.65      414.18     38.39 o 
   0   0  12     1709.58     1713.37     91.85 o 
   2   0  12      951.76      898.48     60.12 o 
  -7   1  12      197.29      255.16     22.12 o 
  -6   1  12       58.96       85.07     18.83 o 
  -5   1  12      596.25      602.23     33.39 o 
  -4   1  12        7.96        4.24     31.65 o 
  -3   1  12      973.47      903.36     42.51 o 
  -2   1  12      141.73      172.57     22.57 o 
  -1   1  12      562.40      512.16     30.66 o 
   0   1  12      311.27      323.84     24.47 o 
   1   1  12      601.31      567.51     33.02 o 
   2   1  12       12.73       51.32     16.80 o 
  -7   2  12      405.11      475.04     29.45 o 
  -6   2  12      140.14      195.29     21.49 o 
  -5   2  12      687.03      745.33     43.32 o 
  -4   2  12       74.61      113.14     20.51 o 
  -3   2  12      600.53      567.99     32.51 o 
  -2   2  12       21.94       35.84     15.52 o 
  -1   2  12      228.73      240.68     21.46 o 
   0   2  12      110.35      177.63     29.92 o 
   1   2  12       19.90       28.48     15.77 o 
   2   2  12      132.34      173.39     22.20 o 
  -7   3  12      184.96      246.39     27.80 o 
  -6   3  12      110.35      206.42     25.65 o 
  -5   3  12       71.88      130.49     21.41 o 
  -4   3  12       24.09       22.64     15.96 o 
  -3   3  12     1250.00     1289.82     69.83 o 
  -2   3  12       59.73       82.37     19.85 o 
  -1   3  12      869.50      871.56     42.25 o 
   0   3  12        2.93       58.96     23.76 o 
   1   3  12      828.17      739.85     38.04 o 
   2   3  12       66.59       52.18     17.36 o 
  -7   4  12      152.08      214.95     26.66 o 
  -6   4  12      948.07      922.25     65.99 o 
  -5   4  12      152.20      225.15     26.37 o 
  -4   4  12     1441.71     1449.51     58.54 o 
  -3   4  12      106.90      133.13     20.84 o 
  -2   4  12      906.30      949.34     44.30 o 
  -1   4  12       95.71      177.02     36.14 o 
   0   4  12      832.57      836.58     41.20 o 
   1   4  12       87.74      114.18     19.82 o 
   2   4  12      721.10      715.52     21.55 o 
  -6   5  12      134.76      208.33     22.24 o 
  -5   5  12        8.57       35.13     17.11 o 
  -4   5  12      175.64      213.52     23.28 o 
  -3   5  12        1.67        0.47     16.23 o 
  -2   5  12      237.39      270.88     23.35 o 
  -1   5  12       59.07      122.41     20.37 o 
   0   5  12      421.48      408.47     27.50 o 
   1   5  12     1156.91     1070.64     48.66 o 
  -6   6  12      157.61      212.75     26.67 o 
  -5   6  12      196.41      231.88     21.46 o 
  -4   6  12       68.83      118.38     21.08 o 
  -3   6  12      129.70      184.06     23.86 o 
  -2   6  12        1.18       -1.24     24.34 o 
  -1   6  12      305.98      371.60     26.94 o 
   0   6  12      710.16      719.35     37.99 o 
   1   6  12        0.37       -1.02      8.88 o 
  -5   7  12      780.57      732.26     38.03 o 
  -4   7  12       37.98       85.92     19.67 o 
  -3   7  12      603.63      610.92     34.46 o 
  -2   7  12      264.91      252.87     22.75 o 
  -1   7  12     1208.02     1164.67     51.27 o 
   0   7  12       18.60       29.93     17.14 o 
  -3   8  12       57.38       99.99     19.25 o 
  -2   8  12     1000.76      987.42     46.05 o 
  -5   0  13     1484.15     1589.07     88.80 o 
  -3   0  13      844.70      900.94     62.00 o 
  -1   0  13     1070.46     1103.03     70.99 o 
  -5   1  13       10.84        0.68     34.55 o 
  -4   1  13      232.94      272.00     23.40 o 
  -3   1  13       15.65       10.03     20.28 o 
  -2   1  13      347.52      365.17     59.76 o 
  -1   1  13      445.70      480.69     30.47 o 
  -4   2  13      780.45      748.39     44.76 o 
  -3   2  13      128.73      139.56     40.42 o 
  -2   2  13      234.37      226.61     21.50 o 
  -1   2  13       24.77       44.21     16.81 o 
  -4   3  13      917.66      874.29     43.43 o 
  -3   3  13        2.01       32.18     17.54 o 
  -2   3  13      211.38      252.84     30.57 o 
                                                 
